# Supplementary material for: Characteristics of the oral and gastric microbiome in patients with early-stage intramucosal esophageal squamous cell carcinoma
Source: BMC Microbiol. 2024 Mar 15;24:88. doi: 10.1186/s12866-024-03233-4 (PMC10941485; doi:10.1186/s12866-024-03233-4)
Supplement: Supplementary file 1 — Supplementary Material 1 [file 12866_2024_3233_MOESM1_ESM.xlsx]

## Sheet: Table S1
Table S1. Quality control results of each samples
Sample_name	Group	READS	BASES	Q20	Q20RATE	Q30	Q30RATE	GC	N	Goods_coverage
SAL1	EIESC_saliva	273298	67504606	65974612	97.73	63358130	93.86	35950534	1066	0.998409
SAL2	EIESC_saliva	292036	72132892	70550819	97.81	67834202	94.04	38078819	797	0.999552
SAL3	EIESC_saliva	295852	72927518	71407198	97.92	68729145	94.24	38404357	1115	0.995353
SAL4	EIESC_saliva	282526	69501396	67864049	97.64	65098454	93.66	37320466	906	0.997335
SAL5	EIESC_saliva	282326	69875685	68485357	98.01	65986653	94.43	36783478	1026	0.999088
SAL6	EIESC_saliva	257042	63489374	62239237	98.03	59930865	94.4	32780893	901	0.999195
SAL7	EIESC_saliva	209494	51640271	50419349	97.64	48395046	93.72	27675796	727	0.996193
SAL8	EIESC_saliva	253940	62469240	60848145	97.4	58184810	93.14	32442851	820	0.999419
SAL9	EIESC_saliva	244578	60410766	59156819	97.92	56922839	94.23	31630012	836	0.998817
SAL10	EIESC_saliva	238152	58704468	57365977	97.72	55070287	93.81	30614250	743	0.996059
SAL11	EIESC_saliva	187908	46225368	45096585	97.56	43203572	93.46	24326390	536	0.997224
SAL12	EIESC_saliva	281508	69391722	67884259	97.83	65252593	94.04	36065463	893	0.999446
SAL13	EIESC_saliva	260200	64399500	63057669	97.92	60665511	94.2	33827118	921	0.996351
SAL14	EIESC_saliva	253966	62729602	61261140	97.66	58809417	93.75	33451165	672	0.998622
SAL15	EIESC_saliva	214998	52997007	51824485	97.79	49824570	94.01	27852672	610	0.998057
SAL16	EIESC_saliva	194048	47735808	46395143	97.19	44149298	92.49	24866924	550	0.999468
SAL17	EIESC_saliva	251752	62308620	60840278	97.64	58368268	93.68	32954303	808	0.998949
SAL18	EIESC_saliva	276334	68392665	66781169	97.64	63994627	93.57	35487504	929	0.998137
SAL19	EIESC_saliva	274562	67816814	66413455	97.93	63916941	94.25	35529836	1189	0.997721
SAL20	EIESC_saliva	287054	70758811	69144964	97.72	66306719	93.71	36689748	1198	0.997037
SAL21	EIESC_saliva	295902	73087794	71506279	97.84	68744218	94.06	38750648	1072	0.996304
SAL22	EIESC_saliva	283314	70120215	68521884	97.72	65712841	93.71	36935666	1060	0.999043
SAL23	EIESC_saliva	290734	71956665	70309286	97.71	67539512	93.86	37657380	1018	0.999507
SAL24	EIESC_saliva	286674	70808478	69342837	97.93	66762491	94.29	37592939	844	0.996934
SAL25	EIESC_saliva	295420	72968740	71344129	97.77	68524893	93.91	38748169	1106	0.995474
SAL26	EIESC_saliva	293594	72517718	71021657	97.94	68406855	94.33	38276782	1004	0.993295
SAL27	EIESC_saliva	297614	73213044	71459919	97.61	68475075	93.53	38534469	888	0.998704
SAL28	EIESC_saliva	275964	68301090	66771676	97.76	64186375	93.98	36095042	975	0.99894
SAL29	EIESC_saliva	275314	67864901	66345254	97.76	63755613	93.94	36218502	947	0.998382
SAL30	EIESC_saliva	291102	71611092	69902522	97.61	67064651	93.65	37919357	920	0.999717
SAL31	EIESC_saliva	271104	67098240	65606364	97.78	63036242	93.95	35211785	968	0.99902
SALNC1	NC_saliva	291060	71891820	70373371	97.89	67736163	94.22	37773461	1038	0.998483
SALNC2	NC_saliva	299982	74245545	72817408	98.08	70200819	94.55	39487265	1218	0.998218
SALNC3	NC_saliva	288056	71005804	69392117	97.73	66636784	93.85	37535719	936	0.994394
SALNC4	NC_saliva	269204	66224184	64440947	97.31	61381732	92.69	35486575	916	0.996185
SALNC5	NC_saliva	285764	70297944	68642761	97.65	65828904	93.64	37320573	1041	0.994801
SALNC6	NC_saliva	289374	71620065	70061275	97.82	67338162	94.02	37480488	752	0.999462
SALNC7	NC_saliva	283400	69858100	68445505	97.98	65888760	94.32	36916287	889	0.998647
SALNC8	NC_saliva	276828	68099688	66484235	97.63	63748341	93.61	35849871	868	0.997877
SALNC9	NC_saliva	291008	71733472	70287420	97.98	67620478	94.27	37862464	1204	0.997996
SALNC10	NC_saliva	283010	69620460	68155415	97.9	65482079	94.06	37038396	1045	0.999016
SALNC11	NC_saliva	188296	31753260	31022765	97.7	29800397	93.85	16699719	411	0.999842
SALNC12	NC_saliva	269568	66448512	64904616	97.68	62288424	93.74	35105823	970	0.997166
SALNC13	NC_saliva	274020	67545930	66067690	97.81	63530869	94.06	35500270	758	0.998873
SALNC14	NC_saliva	187958	46519605	45440612	97.68	43642582	93.82	25113955	729	0.997782
SALNC15	NC_saliva	277974	68381604	66757556	97.63	64039995	93.65	36001328	1019	0.999567
SALNC16	NC_saliva	198400	49004800	47954375	97.86	46096341	94.06	26109054	645	0.996312
SALNC17	NC_saliva	228446	56311939	55111536	97.87	52998188	94.12	29663469	766	0.996778
SALNC18	NC_saliva	214064	52659744	51360617	97.53	49204554	93.44	27692067	882	0.997817
SALNC19	NC_saliva	267510	66208725	64637510	97.63	61947738	93.56	35286803	976	0.997254
SALNC20	NC_saliva	285772	70442798	68947866	97.88	66341083	94.18	37449081	989	0.998809
SALNC21	NC_saliva	273190	67204740	65619755	97.64	62841637	93.51	35697829	1099	0.995909
STO1	EIESC_gastric	279202	69102495	67407716	97.55	64617223	93.51	37765933	885	0.996653
STO2	EIESC_gastric	285592	70684020	68925878	97.51	66035269	93.42	37525110	1183	0.996388
STO3	EIESC_gastric	270372	66781884	65229797	97.68	62604885	93.75	36100843	1015	0.997298
STO4	EIESC_gastric	299022	73708923	71907426	97.56	68923220	93.51	40515413	1119	0.997382
STO5	EIESC_gastric	297338	73145148	71207206	97.35	67977415	92.93	39393974	1030	0.997834
STO6	EIESC_gastric	281054	69560865	67913977	97.63	65151616	93.66	37046313	956	0.993154
STO7	EIESC_gastric	275922	68152734	66541578	97.64	63840163	93.67	37533418	879	0.99792
STO8	EIESC_gastric	272720	67225480	65601343	97.58	62854693	93.5	35612669	1216	0.998768
STO9	EIESC_gastric	289204	71577990	69883645	97.63	67016537	93.63	38099873	1058	0.996154
STO10	EIESC_gastric	281558	69544826	67764306	97.44	64837369	93.23	38420083	925	0.99894
STO11	EIESC_gastric	271078	66820727	65305604	97.73	62674901	93.8	35384941	1051	0.996486
STO12	EIESC_gastric	272890	67403830	65676647	97.44	62872581	93.28	36717870	794	0.996741
STO13	EIESC_gastric	280522	69008412	67262597	97.47	64379343	93.29	37109078	1019	0.997866
STO14	EIESC_gastric	292148	72306630	70774100	97.88	68083689	94.16	39125870	925	0.997454
STO15	EIESC_gastric	273038	67440386	66014333	97.89	63512083	94.18	36617868	990	0.997404
STO16	EIESC_gastric	272920	67274780	65667192	97.61	62995671	93.64	35920652	961	0.995719
STO17	EIESC_gastric	280536	69011856	67287033	97.5	64403694	93.32	36928832	983	0.996045
STO18	EIESC_gastric	282166	69836085	68140916	97.57	65243496	93.42	37931638	1021	0.997472
STO19	EIESC_gastric	291920	72104240	70410250	97.65	67549519	93.68	38980252	1067	0.997232
STO20	EIESC_gastric	273700	67467050	65958163	97.76	63315871	93.85	35927906	1032	0.993815
STO21	EIESC_gastric	232560	57558600	56128663	97.52	53747880	93.38	30463752	637	0.995606
STO22	EIESC_gastric	272108	67346730	65761451	97.65	63064325	93.64	36563009	944	0.995443
STO23	EIESC_gastric	286108	70382568	68600392	97.47	65647037	93.27	37644476	951	0.996057
STO24	EIESC_gastric	296780	73453050	71568352	97.43	68455904	93.2	41113401	1080	0.998676
STO25	EIESC_gastric	296390	73208330	71561283	97.75	68702746	93.85	39733532	894	0.996567
STO26	EIESC_gastric	291416	72125460	70240925	97.39	67068864	92.99	38689636	887	0.997698
STO27	EIESC_gastric	279206	68824279	67200068	97.64	64451309	93.65	36640486	821	0.996285
STO28	EIESC_gastric	283988	69861048	68015134	97.36	64986320	93.02	37605286	790	0.995084
STO29	EIESC_gastric	272122	67214134	65612058	97.62	62877651	93.55	36472786	963	0.998183
STO30	EIESC_gastric	274238	67599667	65927347	97.53	63123083	93.38	36001209	921	0.998322
STO31	EIESC_gastric	282172	69414312	67594530	97.38	64684507	93.19	36391493	908	0.999053
STONC1	NC_gastric	284614	70441965	68772556	97.63	66018382	93.72	37665334	944	0.995987
STONC2	NC_gastric	286590	70931025	69189552	97.54	66335012	93.52	39157934	889	0.998197
STONC3	NC_gastric	285504	70376736	68773273	97.72	66009830	93.79	37530112	912	0.996967
STONC4	NC_gastric	271862	66878052	65212203	97.51	62482468	93.43	37144121	1114	0.99907
STONC5	NC_gastric	299280	73622880	71895196	97.65	68982435	93.7	40075458	1161	0.995511
STONC6	NC_gastric	286780	70978050	69331100	97.68	66580745	93.8	38812216	963	0.997526
STONC7	NC_gastric	282956	69748654	68218146	97.81	65581034	94.02	37273708	1145	0.99685
STONC8	NC_gastric	293354	72165084	70420315	97.58	67515459	93.56	38960412	1067	0.998747
STONC9	NC_gastric	294670	72636155	70994199	97.74	68198750	93.89	38895881	1261	0.996899
STONC10	NC_gastric	273536	67289856	65454091	97.27	62495312	92.87	36539098	963	0.998534
STONC11	NC_gastric	271600	67221000	65436380	97.35	62512629	93	35655703	856	0.998117
STONC12	NC_gastric	274156	67716532	66273565	97.87	63717693	94.09	35758687	1165	0.991745
STONC13	NC_gastric	273940	67800150	66044958	97.41	63182867	93.19	36142592	982	0.997659
STONC14	NC_gastric	282402	69470892	67648750	97.38	64676530	93.1	37799451	1089	0.997871
STONC15	NC_gastric	290540	71618110	69945853	97.67	67130542	93.73	39132711	1024	0.997139
STONC16	NC_gastric	225250	55749375	54528196	97.81	52419012	94.03	30075951	777	0.995967
STONC17	NC_gastric	287714	71065358	69385983	97.64	66551482	93.65	38391679	905	0.996205
STONC18	NC_gastric	290746	71668889	69973969	97.64	67130707	93.67	38514820	847	0.993996
STONC19	NC_gastric	227270	55908420	54308928	97.14	51678728	92.43	30030716	795	0.998493
STONC20	NC_gastric	277642	68438753	66742053	97.52	63930669	93.41	37538925	947	0.997043
STONC21	NC_gastric	295746	72753516	70979523	97.56	68016783	93.49	39279788	964	0.997127

## Sheet: Table S2
Table S2. Thirty-nine microbial species distinctively identified in EIESC groups
Atopobium_vaginae
Bordetella_petrii
Caldimonas_taiwanensis
Clostridium_colicanis
Clostridium_difficile
Clostridium_neonatale
Inhella_inkyongensis
Kocuria_kristinae
Mucispirillum_schaedleri
Neisseria_cinerea
Nocardioides_furvisabuli
Paenibacillus_larvae
Pseudomonas_alcaligenes
Robinsoniella_peoriensis
Ruegeria_lacuscaerulensis
Sebaldella_termitidis
unclassified_Faecalibacterium
unclassified_Mycoplasma
unidentified_0319_6E2
unidentified_32_20
unidentified_AF12
unidentified_Alkalibacter
unidentified_Anaerofustis
unidentified_DS_100
unidentified_Fimbriimonadaceae
unidentified_Fusibacter
unidentified_KD8_87
unidentified_MAT_CR_H6_H10
unidentified_Microthrixaceae
unidentified_NKB19
unidentified_Oligella
unidentified_Pedomicrobium
unidentified_Propionibacterium
unidentified_Propionivibrio
unidentified_Spirochaetes
unidentified_Sporichthya
unidentified_Sulfuritalea
unidentified_Trueperella
unidentified_YRC22

## Sheet: Table S3
Table S3. Differential analysis of abundance at the genus level between EIESC and Controls
Genus	Method	EIESC (Relative Abundance %)		Control (Relative Abundance %)		Log2FC	p-value	FDR	Abundance change in EIESC group
		Mean	SE	Mean	SE
Odoribacter	Wilcoxon Test	0.00725024	0.00229006	0.000607788	0.000418922	11.9289	0.004995	0.412	Enriched
Porphyromonas	Wilcoxon Test	3.19241	0.636491	1.36716	0.353361	2.33506	0.00799201	0.412	Enriched
Shigella	Wilcoxon Test	0.0198544	0.00409529	0.00762983	0.00292857	2.6022	0.018981	0.4944	Enriched
Leptotrichia	Wilcoxon Test	2.95552	0.56983	1.4027	0.252708	2.10702	0.020979	0.4944	Enriched
Subdoligranulum	Wilcoxon Test	0.0017468	0.000704402	0.000225192	0.000225192	7.75696	0.023976	0.4944	Enriched
Paludibacter	Wilcoxon Test	0.121051	0.0379777	0.0431427	0.0116535	2.80583	0.043956	0.721	Enriched
Blautia	Wilcoxon Test	0.00836217	0.00200749	0.00340882	0.00152847	2.4531	0.0599401	0.721	non-sig
Anaerovorax	Wilcoxon Test	0.0327908	0.0096548	0.0131491	0.00496356	2.49377	0.0719281	0.721	non-sig
Phascolarctobacterium	Wilcoxon Test	0.000752415	0.000310576	0.000210301	0.000210301	3.5778	0.0728575	0.721	non-sig
Rhodoplanes	Wilcoxon Test	0.000146032	0.000146032	0.0220362	0.0210519	-0.00662692	0.0879121	0.721	non-sig
Filifactor	Wilcoxon Test	0.245628	0.10492	0.0869532	0.019631	2.82483	0.0979021	0.721	non-sig
Campylobacter	Wilcoxon Test	0.931859	0.13766	1.51638	0.33218	-0.614528	0.0999001	0.721	non-sig
Parvimonas	Wilcoxon Test	0.465038	0.133446	0.220404	0.0661266	2.10993	0.112887	0.721	non-sig
Macrococcus	Wilcoxon Test	0.00304242	0.00198403	0.00771142	0.00232841	-0.394535	0.127872	0.721	non-sig
Streptomyces	Wilcoxon Test	0.000589138	0.000377803	0.0517516	0.0497294	-0.0113839	0.145854	0.721	non-sig
Bacteroides	Wilcoxon Test	0.0433618	0.0117789	0.0223524	0.0082886	1.93992	0.150849	0.721	non-sig
Johnsonella	Wilcoxon Test	0.0181232	0.00436375	0.0342307	0.0093001	-0.529444	0.150849	0.721	non-sig
Pyramidobacter	Wilcoxon Test	0.0150412	0.00467785	0.0052134	0.00446292	2.8851	0.160839	0.721	non-sig
Pediococcus	Wilcoxon Test	0.00706559	0.00217658	0.0134443	0.00383898	-0.525544	0.161838	0.721	non-sig
Faecalibacterium	Wilcoxon Test	0.00749792	0.00221661	0.00370163	0.00148312	2.02557	0.165834	0.721	non-sig
Corynebacterium	Wilcoxon Test	0.438676	0.07957	0.63618	0.118659	-0.689547	0.166833	0.721	non-sig
Dorea	Wilcoxon Test	0.000249761	0.000249761	0.0019161	0.00114954	-0.130349	0.175824	0.721	non-sig
Allobaculum	Wilcoxon Test	0.0044352	0.0019822	0.00140935	0.000971502	3.14699	0.187812	0.721	non-sig
Megamonas	Wilcoxon Test	0.00255162	0.00168432	0.000122351	0.000122351	20.8549	0.188811	0.721	non-sig
Lautropia	Wilcoxon Test	0.357702	0.0678238	1.10844	0.567579	-0.322707	0.18981	0.721	non-sig
Catonella	Wilcoxon Test	0.224518	0.031946	0.168204	0.0293527	1.3348	0.203796	0.721	non-sig
Eubacterium	Wilcoxon Test	0.00133585	0.000448825	0.000814802	0.000467913	1.63948	0.20506	0.721	non-sig
Peptostreptococcus	Wilcoxon Test	0.607157	0.114958	0.426254	0.0754755	1.4244	0.20979	0.721	non-sig
Moryella	Wilcoxon Test	0.482134	0.113707	0.305017	0.0742499	1.58068	0.20979	0.721	non-sig
Schwartzia	Wilcoxon Test	0.0453111	0.0146705	0.0235046	0.00619845	1.92776	0.20979	0.721	non-sig
Aggregatibacter	Wilcoxon Test	0.772712	0.174252	1.22636	0.317858	-0.630088	0.216783	0.721	non-sig
Mobiluncus	Wilcoxon Test	0.0213363	0.0112388	0.00544978	0.00274534	3.91507	0.223776	0.721	non-sig
Weissella	Wilcoxon Test	0.000473182	0.0003317	0.000496002	0.000290384	-0.953993	0.246781	0.754405	non-sig
Treponema	Wilcoxon Test	0.958463	0.169839	1.38543	0.313732	-0.691817	0.253746	0.754405	non-sig
Actinomadura	Wilcoxon Test	0.000231183	0.000231183	0.034021	0.0332417	-0.00679529	0.25974	0.754405	non-sig
Clostridium	Wilcoxon Test	0.00656671	0.00148529	0.0180602	0.00965769	-0.363602	0.26973	0.754405	non-sig
Wolinella	Wilcoxon Test	0.000950847	0.000376395	0.00425921	0.00284153	-0.223245	0.270729	0.754405	non-sig
Alloscardovia	Wilcoxon Test	0.000382999	0.000341952	0.0021098	0.00146963	-0.181533	0.280719	0.761658	non-sig
Megasphaera	Wilcoxon Test	1.34926	0.377015	0.867445	0.245656	1.55544	0.301698	0.7828	non-sig
Fusobacterium	Wilcoxon Test	5.0868	0.932765	3.89042	0.645757	1.30752	0.303696	0.7828	non-sig
Butyrivibrio	Wilcoxon Test	0.0518945	0.0157129	0.0316864	0.0123921	1.63775	0.32967	0.810267	non-sig
Haemophilus	Wilcoxon Test	4.35696	0.852275	5.80845	1.12323	-0.750106	0.331668	0.810267	non-sig
Tannerella	Wilcoxon Test	0.118819	0.0292555	0.084483	0.0190365	1.40643	0.348651	0.810267	non-sig
Oscillospira	Wilcoxon Test	0.0039758	0.0024593	0.0012797	0.000548489	3.10682	0.348651	0.810267	non-sig
Blvii28	Wilcoxon Test	0.0119115	0.00551539	0.0053307	0.00271031	2.23451	0.353646	0.810267	non-sig
Veillonella	Wilcoxon Test	10.3718	2.38266	7.59514	1.49299	1.36559	0.367632	0.824	non-sig
Dialister	Wilcoxon Test	0.506597	0.141244	0.349726	0.0708076	1.44856	0.375624	0.824	non-sig
Peptococcus	Wilcoxon Test	0.12571	0.0217775	0.0944172	0.0291414	1.33143	0.38961	0.831357	non-sig
Nocardioides	Wilcoxon Test	0.000164864	0.000119952	0.00337204	0.00313833	-0.0488913	0.40959	0.831357	non-sig
Pasteurella	Wilcoxon Test	0.00215295	0.00126881	0.00696137	0.00443462	-0.309271	0.410589	0.831357	non-sig
Enhydrobacter	Wilcoxon Test	0.00352327	0.00218938	0.000983963	0.000788298	3.58069	0.41958	0.831357	non-sig
Piscicoccus	Wilcoxon Test	0.000721686	0.000365108	0.00262854	0.00262854	-0.274558	0.4308	0.831357	non-sig
Mogibacterium	Wilcoxon Test	0.101996	0.0214435	0.127877	0.0235824	-0.797614	0.437562	0.831357	non-sig
Streptococcus	Wilcoxon Test	14.3686	2.46053	17.1403	2.73127	-0.838292	0.440559	0.831357	non-sig
Kingella	Wilcoxon Test	0.150463	0.037186	0.110332	0.0388734	1.36373	0.444555	0.831357	non-sig
Gemella	Wilcoxon Test	0.011302	0.00361077	0.0302775	0.0191131	-0.373282	0.451548	0.831357	non-sig
Rothia	Wilcoxon Test	7.83359	1.44876	9.41013	1.74523	-0.832464	0.46953	0.848862	non-sig
Lachnoanaerobaculum	Wilcoxon Test	0.399897	0.0456885	0.456672	0.0651197	-0.875677	0.477522	0.848862	non-sig
Olsenella	Wilcoxon Test	0.0230488	0.00766605	0.0313496	0.00928267	-0.735217	0.516484	0.900814	non-sig
Cardiobacterium	Wilcoxon Test	0.0402234	0.00984279	0.0504482	0.0138407	-0.797321	0.561439	0.901646	non-sig
Scardovia	Wilcoxon Test	0.0132283	0.00600974	0.00836405	0.00383085	1.58156	0.563437	0.901646	non-sig
Bulleidia	Wilcoxon Test	0.567789	0.109359	0.443083	0.164837	1.28145	0.565435	0.901646	non-sig
Abiotrophia	Wilcoxon Test	0.0612234	0.0138837	0.0460071	0.0223043	1.33074	0.565435	0.901646	non-sig
Staphylococcus	Wilcoxon Test	0.0105229	0.00441931	0.00662935	0.004337	1.58732	0.566434	0.901646	non-sig
Prauserella	Wilcoxon Test	0.00713254	0.00141006	0.00895346	0.00272849	-0.796624	0.569431	0.901646	non-sig
Lactococcus	Wilcoxon Test	0.0100017	0.00348599	0.00737792	0.00415077	1.35563	0.616384	0.928471	non-sig
Enterococcus	Wilcoxon Test	0.0473224	0.00731058	0.0401848	0.0110989	1.17762	0.62038	0.928471	non-sig
Collinsella	Wilcoxon Test	0.00396463	0.00136779	0.00286206	0.00155546	1.38524	0.625375	0.928471	non-sig
Oribacterium	Wilcoxon Test	0.427786	0.0929839	0.361349	0.084579	1.18386	0.631369	0.928471	non-sig
Arthrobacter	Wilcoxon Test	0.00112011	0.000593346	0.0375209	0.0367692	-0.0298529	0.631369	0.928471	non-sig
Mycoplasma	Wilcoxon Test	0.141183	0.0377204	0.191548	0.0795207	-0.737061	0.658342	0.951078	non-sig
Desulfovibrio	Wilcoxon Test	0.00633413	0.00402205	0.0132479	0.0115309	-0.478125	0.665335	0.951078	non-sig
Pseudomonas	Wilcoxon Test	0.0345452	0.0105885	0.0272256	0.0135429	1.26885	0.683317	0.951078	non-sig
Acinetobacter	Wilcoxon Test	0.0172181	0.0125528	0.00585065	0.0021694	2.94294	0.692308	0.951078	non-sig
Atopobium	Wilcoxon Test	0.609466	0.233821	0.448629	0.102525	1.35851	0.707293	0.951078	non-sig
Akkermansia	Wilcoxon Test	0.00676417	0.00193704	0.00584322	0.00155957	1.15761	0.709291	0.951078	non-sig
Shuttleworthia	Wilcoxon Test	0.0172131	0.00366475	0.0142986	0.00592742	1.20383	0.711289	0.951078	non-sig
Neisseria	Wilcoxon Test	20.9092	3.47579	22.881	4.12903	-0.913823	0.732268	0.9579	non-sig
Capnocytophaga	Wilcoxon Test	1.49927	0.301534	1.36635	0.255203	1.09729	0.74026	0.9579	non-sig
Sharpea	Wilcoxon Test	0.00689407	0.00210563	0.00576343	0.00248494	1.19618	0.744256	0.9579	non-sig
Alistipes	Wilcoxon Test	0.000356713	0.000256396	0.000291757	0.000201174	1.22264	0.76073	0.967691	non-sig
Prevotella	Wilcoxon Test	11.5573	1.97233	10.7938	1.88632	1.07074	0.776224	0.971675	non-sig
Desulfobulbus	Wilcoxon Test	0.00528761	0.00332693	0.00366099	0.00185327	1.44431	0.783217	0.971675	non-sig
Selenomonas	Wilcoxon Test	0.840308	0.134127	0.899034	0.202566	-0.934678	0.807193	0.974907	non-sig
Brochothrix	Wilcoxon Test	0.00410919	0.00350143	0.00579256	0.00257213	-0.70939	0.813187	0.974907	non-sig
Lactobacillus	Wilcoxon Test	0.0633885	0.0251674	0.0512443	0.0172413	1.23698	0.814186	0.974907	non-sig
Moraxella	Wilcoxon Test	0.0455736	0.0351086	0.0624621	0.045176	-0.72962	0.829171	0.98146	non-sig
Actinobacillus	Wilcoxon Test	0.230517	0.0712098	0.251732	0.0662671	-0.915723	0.856144	0.982978	non-sig
Granulicatella	Wilcoxon Test	0.123532	0.0331889	0.109272	0.0577386	1.1305	0.87013	0.982978	non-sig
Bifidobacterium	Wilcoxon Test	0.0261352	0.00561078	0.0238989	0.008981	1.09358	0.871129	0.982978	non-sig
Eikenella	Wilcoxon Test	0.0529041	0.0230013	0.0402433	0.0105698	1.31461	0.878122	0.982978	non-sig
Helicobacter	Wilcoxon Test	0.00377238	0.00182095	0.00329204	0.00222706	1.14591	0.878122	0.982978	non-sig
Bacillus	Wilcoxon Test	0.00446011	0.00139927	0.00409603	0.00238943	1.08889	0.888112	0.983484	non-sig
Desulfomicrobium	Wilcoxon Test	0.00511676	0.00351075	0.00553316	0.00353597	-0.924744	0.913087	0.994594	non-sig
Actinomyces	Wilcoxon Test	5.62887	1.01773	5.46206	1.30256	1.03054	0.921079	0.994594	non-sig
Polyangium	Wilcoxon Test	0.00482104	0.00405755	0.0023723	0.00134245	2.03223	0.927073	0.994594	non-sig
Rubrobacter	Wilcoxon Test	0.00211636	0.000640476	0.00222181	0.00103298	-0.952538	0.938062	0.996021	non-sig
Acholeplasma	Wilcoxon Test	0.0608355	0.0304408	0.065893	0.0468372	-0.923247	0.956044	1	non-sig
Slackia	Wilcoxon Test	0.0150597	0.00525401	0.0152553	0.00403667	-0.987177	0.974026	1	non-sig
Ruminococcus	Wilcoxon Test	0.00356976	0.00101011	0.00354604	0.00124352	1.00669	0.981019	1	non-sig
Parabacteroides	Wilcoxon Test	0.00094795	0.000544454	0.000875665	0.000405018	1.08255	1	1	non-sig
Butyricicoccus	Wilcoxon Test	0.000881476	0.000421382	0.000792719	0.000571843	1.11196	1	1	non-sig
Haloplasma	Wilcoxon Test	0.000222665	0.000130849	0.000409944	0.000409944	-0.543159	1	1	non-sig

## Sheet: Table S4
Table S4. Differential analysis of abundance at the species level between EIESC and Controls
Taxa	Phylum	EIESC (Relative Abundance %)		Control (Relative Abundance %)		p-value	FDR	Abundance change in EIESC group
		Mean	SE	Mean	SE
Nostocoida_limicola_III	Planctomycetes	0	0	0.000784388	0.000784388	6.67718e-09	1.79692e-06	depleted
Clostridium_aldenense	Firmicutes	0	0	0.000740589	0.000513992	1.12436e-07	5.649e-06	depleted
Enterococcus_cecorum	Firmicutes	0	0	0.000588291	0.000588291	7.38668e-07	2.29374e-05	depleted
Phaeospirillum_fulvum	Proteobacteria	0	0	0.000588291	0.000588291	7.38668e-07	2.29374e-05	depleted
Rhodomicrobium_vannielii	Proteobacteria	0	0	0.000588291	0.000588291	7.38668e-07	2.29374e-05	depleted
Clostridium_bowmanii	Firmicutes	0	0	0.000549072	0.000549072	1.8933e-06	4.01376e-05	depleted
Constrictibacter_antarcticus	Proteobacteria	0	0	0.000549072	0.000549072	1.8933e-06	4.01376e-05	depleted
Dorea_longicatena	Firmicutes	0	0	0.000602831	0.000427234	1.8933e-06	4.01376e-05	depleted
Streptococcus_luteciae	Firmicutes	0.00074057	0.00074057	0	0	4.84832e-06	7.8279e-05	enriched
Sphingobacterium_faecium	Bacteroidetes	0	0	0.000509853	0.000509853	4.85278e-06	7.8279e-05	depleted
Aggregatibacter_pneumotropica	Proteobacteria	0.000676488	0.000363562	0	0	8.31032e-06	0.000128965	enriched
Nonomuraea_roseoviolacea	Actinobacteria	0	0	0.000470633	0.000470633	1.24383e-05	0.000164046	depleted
Bordetella_petrii	Proteobacteria	0.000527484	0.000527484	0	0	2.54202e-05	0.000325362	enriched
Clostridium_ruminantium	Firmicutes	0	0	0.000431414	0.000431414	3.1881e-05	0.000352648	depleted
Gemmiger_formicilis	Firmicutes	0	0	0.00084947	0.000594687	3.1881e-05	0.000352648	depleted
Reyranella_massiliensis	Proteobacteria	8.73681e-05	8.73681e-05	0.000622138	0.000487154	7.10159e-05	0.000752596	depleted
Clostridium_celerecrescens	Firmicutes	0	0	0.000392194	0.000392194	8.17151e-05	0.000752596	depleted
Filomicrobium_insigne	Proteobacteria	0	0	0.000392194	0.000392194	8.17151e-05	0.000752596	depleted
Nocardioides_halotolerans	Actinobacteria	0	0	0.000392194	0.000392194	8.17151e-05	0.000752596	depleted
Sphingosinicella_microcystinivorans	Proteobacteria	0	0	0.000392194	0.000392194	8.17151e-05	0.000752596	depleted
Streptomyces_mirabilis	Actinobacteria	0	0	0.000392194	0.000392194	8.17151e-05	0.000752596	depleted
Nocardioides_furvisabuli	Actinobacteria	0.000475218	0.000475218	0	0	8.30244e-05	0.000752596	enriched
Bergeyella_zoohelcum	Bacteroidetes	0	0	0.00043356	0.000333507	0.000209446	0.00159456	depleted
Clostridium_disporicum	Firmicutes	0	0	0.000352975	0.000352975	0.000209446	0.00159456	depleted
Desulfovibrio_D168	Proteobacteria	0	0	0.000352975	0.000352975	0.000209446	0.00159456	depleted
Mesorhizobium_ciceri	Proteobacteria	0	0	0.000352975	0.000352975	0.000209446	0.00159456	depleted
Nocardioides_pyridinolyticus	Actinobacteria	0	0	0.000352975	0.000352975	0.000209446	0.00159456	depleted
Selenomonas_bovis	Firmicutes	0.00070114	0.000435742	9.25289e-05	9.25289e-05	0.000490948	0.00347497	enriched
Bacillus_farraginis	Firmicutes	0	0	0.000313755	0.000313755	0.000536838	0.00347497	depleted
Mycobacterium_gordonae	Actinobacteria	0	0	0.000313755	0.000313755	0.000536838	0.00347497	depleted
Actinophytocola_oryzae	Actinobacteria	0	0	0.00290224	0.00290224	0.000999001	0.00347497	depleted
Blastococcus_aggregatus	Actinobacteria	0.00335029	0.00335029	0	0	0.000999001	0.00347497	enriched
Corynebacterium_kroppenstedtii	Actinobacteria	0.00316964	0.00316964	0	0	0.000999001	0.00347497	enriched
Denitromonas_indolicum	Proteobacteria	0	0	0.00125234	0.00117523	0.000999001	0.00347497	depleted
Hyphomicrobium_zavarzinii	Proteobacteria	0	0	0.00215533	0.00199845	0.000999001	0.00347497	depleted
Luteimonas_mephitis	Proteobacteria	0	0	0.00349053	0.00349053	0.000999001	0.00347497	depleted
Lysobacter_pocheonensis	Proteobacteria	0	0	0.00364993	0.00336527	0.000999001	0.00347497	depleted
Marmoricola_bigeumensis	Actinobacteria	0	0	0.000902047	0.000902047	0.000999001	0.00347497	depleted
Mycobacterium_arupense	Actinobacteria	0	0	0.00454945	0.00454945	0.000999001	0.00347497	depleted
Propionibacterium_acnes	Actinobacteria	0	0	0.00104892	0.000815165	0.000999001	0.00347497	depleted
Pseudomonas_alcaligenes	Proteobacteria	0.00235233	0.00235233	0	0	0.000999001	0.00347497	enriched
Ruegeria_lacuscaerulensis	Proteobacteria	0.0018462	0.0018462	0	0	0.000999001	0.00347497	enriched
Thermobifida_fusca	Actinobacteria	0	0	0.000862827	0.000862827	0.000999001	0.00347497	depleted
Thermomonas_dokdonensis	Proteobacteria	0	0	0.00266692	0.00266692	0.000999001	0.00347497	depleted
Bacteroides_fragilis	Bacteroidetes	0	0	0.000257362	0.000257362	0.00137598	0.00456962	depleted
Brochothrix_thermosphacta	Firmicutes	0	0	0.000397033	0.000226541	0.00137598	0.00456962	depleted
Lysobacter_ximonensis	Proteobacteria	0	0	0.000274536	0.000274536	0.00137598	0.00456962	depleted
Sandaracinobacter_sibiricus	Proteobacteria	0	0	0.000274536	0.000274536	0.00137598	0.00456962	depleted
Weissella_viridescens	Firmicutes	0	0	0.000272055	0.000201759	0.00137598	0.00456962	depleted
Porphyromonas_endodontalis	Bacteroidetes	0.630768	0.132169	0.19195	0.0357202	0.001998	0.00652789	enriched
Campylobacter_fetus	Proteobacteria	0.000188966	0.000131965	0.000931634	0.000481368	0.00311029	0.010121	depleted
Lutibacter_litoralis	Bacteroidetes	0	0	0.000229024	0.000229024	0.00352682	0.0111613	depleted
Lysobacter_ginsengisoli	Proteobacteria	0	0	0.000235317	0.000235317	0.00352682	0.0111613	depleted
Muricola_jejuensis	Bacteroidetes	0	0	0.000235317	0.000235317	0.00352682	0.0111613	depleted
Thermocrispum_municipale	Actinobacteria	0	0	0.000235317	0.000235317	0.00352682	0.0111613	depleted
Bacteroides_uniformis	Bacteroidetes	0.000805869	0.000387832	0.000315939	0.000315939	0.00411578	0.0128738	enriched
Bifidobacterium_thermacidophilum	Actinobacteria	0.000360227	0.000360227	0	0	0.00489813	0.0150296	enriched
Collinsella_stercoris	Actinobacteria	0.000313339	0.000223075	0	0	0.00489813	0.0150296	enriched
Lactobacillus_paraplantarum	Firmicutes	0.000346556	0.0002352	0	0	0.00489813	0.0150296	enriched
Ruminococcus_torques	Firmicutes	0.000355474	0.000355474	0	0	0.00489813	0.0150296	enriched
Hyphomicrobium_sulfonivorans	Proteobacteria	0	0	0.000196097	0.000196097	0.00903967	0.025507	depleted
Nitrosovibrio_tenuis	Proteobacteria	0	0	0.000196097	0.000196097	0.00903967	0.025507	depleted
Rhodanobacter_lindaniclasticus	Proteobacteria	0	0	0.000196097	0.000196097	0.00903967	0.025507	depleted
Thioalkalivibrio_sulfidophilus	Proteobacteria	0	0	0.000196097	0.000196097	0.00903967	0.025507	depleted
Abiotrophia_defectiva	Firmicutes	0.000471627	0.000249323	7.60967e-05	7.60967e-05	0.00922754	0.0258563	enriched
Veillonella_parvula	Firmicutes	3.81892	0.531831	2.13499	0.298958	0.012987	0.0361397	enriched
Lactococcus_garvieae	Firmicutes	0.000648288	0.000547478	0.000146014	0.000146014	0.014549	0.0400718	enriched
Bifidobacterium_bifidum	Actinobacteria	0.000241936	0.000171153	0	0	0.0148243	0.0404164	enriched
Acholeplasma_brassicae	Tenericutes	0	0	0.000209736	0.000209736	0.0231698	0.0597381	non-sign
Bergeriella_denitrificans	Proteobacteria	0	0	0.000209345	0.000144301	0.0231698	0.0597381	non-sign
Clostridium_intestinale	Firmicutes	0	0	0.000156878	0.000156878	0.0231698	0.0597381	non-sign
Eubacterium_cylindroides	Firmicutes	0	0	0.000156878	0.000156878	0.0231698	0.0597381	non-sign
Proteus_vulgaris	Proteobacteria	0	0	0.000185058	0.000185058	0.0231698	0.0597381	non-sign
Streptomyces_mashuensis	Actinobacteria	0	0	0.000156878	0.000156878	0.0231698	0.0597381	non-sign
Bacteroides_plebeius	Bacteroidetes	0.000307404	0.000215318	0	0	0.0263832	0.0661218	non-sign
Clostridium_hiranonis	Firmicutes	0.000190087	0.000190087	0	0	0.0263832	0.0661218	non-sign
Rothia_nasimurium	Actinobacteria	0.000268575	0.000156618	0.000930774	0.000655394	0.0266013	0.0664621	non-sign
Subdoligranulum_variabile	Firmicutes	0.0011087	0.000447734	0.000138793	0.000138793	0.027972	0.0696711	non-sign
Atopobium_rimae	Actinobacteria	0.0160122	0.00496476	0.00479699	0.00153985	0.032967	0.081359	non-sign
Eubacterium_biforme	Firmicutes	0.000199525	0.000139414	0	0	0.0478054	0.113135	non-sign
Psychrobacter_meningitidis	Proteobacteria	0.000194364	0.000194364	0	0	0.0478054	0.113135	non-sign
Ruminococcus_albus	Firmicutes	0.00029709	0.00029709	0	0	0.0478054	0.113135	non-sign
Selenomonas_lacticifex	Firmicutes	0.00100255	0.000429735	0.00014193	0.00014193	0.048951	0.115507	non-sign
Pyramidobacter_piscolens	Synergistetes	0.0126331	0.00424661	0.00307118	0.00221782	0.0579421	0.132391	non-sign
Alistipes_indistinctus	Bacteroidetes	0	0	0.000110298	0.000110298	0.0593871	0.132391	non-sign
Atopobium_vaginae	Actinobacteria	0	0	0.000212896	0.000212896	0.0593871	0.132391	non-sign
Bisgaardia_hudsonensis	Proteobacteria	0	0	0.000159496	0.000159496	0.0593871	0.132391	non-sign
Brachymonas_chironomi	Proteobacteria	0	0	0.000157302	0.000157302	0.0593871	0.132391	non-sign
Sebaldella_termitidis	Fusobacteria	0	0	0.000236954	0.000236954	0.0593871	0.132391	non-sign
Trachelomonas_volvocinopsis	Bacteroidetes	0	0	0.000117658	0.000117658	0.0593871	0.132391	non-sign
Pseudomonas_fragi	Proteobacteria	0.000285252	0.000198488	0.00066356	0.000404834	0.0685726	0.150785	non-sign
Amycolatopsis_fastidiosa	Actinobacteria	0.000199267	0.000173206	0	0	0.0880487	0.184081	non-sign
Clostridium_difficile	Firmicutes	0.000190247	0.000135784	0	0	0.0880487	0.184081	non-sign
Clostridium_tertium	Firmicutes	0.000172069	0.000172069	0	0	0.0880487	0.184081	non-sign
Coprobacillus_cateniformis	Firmicutes	0.000174795	0.000128517	0	0	0.0880487	0.184081	non-sign
Lysinibacillus_boronitolerans	Firmicutes	0.00017241	0.000122409	0	0	0.0880487	0.184081	non-sign
Prevotella_copri	Bacteroidetes	0.000166846	0.000166846	0	0	0.0880487	0.184081	non-sign
Prevotella_tannerae	Bacteroidetes	0.431935	0.0794326	0.260764	0.0676192	0.0959041	0.199986	non-sign
Capnocytophaga_ochracea	Bacteroidetes	0.0446563	0.00719164	0.0738971	0.0160544	0.0979021	0.203103	non-sign
Prevotella_nanceiensis	Bacteroidetes	0.689094	0.10759	1.21243	0.308038	0.102897	0.211832	non-sign
Actinobacillus_delphinicola	Proteobacteria	0.00579644	0.00109149	0.0113071	0.00334582	0.103896	0.213344	non-sign
Olsenella_umbonata	Actinobacteria	0.00176577	0.00075531	0.000437949	0.000278241	0.120879	0.246337	non-sign
Actinobacillus_parahaemolyticus	Proteobacteria	0.0685522	0.0213221	0.150356	0.0492085	0.144855	0.279815	non-sign
Nocardia_concava	Actinobacteria	0.00159642	0.00121795	0	0	0.146853	0.279815	non-sign
Brevibacterium_casei	Actinobacteria	0	0	9.25289e-05	9.25289e-05	0.152216	0.279815	non-sign
Enterococcus_asini	Firmicutes	0	0	8.17614e-05	8.17614e-05	0.152216	0.279815	non-sign
Kineosporia_aurantiaca	Actinobacteria	0	0	7.84388e-05	7.84388e-05	0.152216	0.279815	non-sign
Nitrosospira_multiformis	Proteobacteria	0	0	7.84388e-05	7.84388e-05	0.152216	0.279815	non-sign
Parabacteroides_distasonis	Bacteroidetes	0	0	7.57523e-05	7.57523e-05	0.152216	0.279815	non-sign
Parabacteroides_gordonii	Bacteroidetes	0	0	7.84388e-05	7.84388e-05	0.152216	0.279815	non-sign
Petrimonas_sulfuriphila	Bacteroidetes	0	0	0.000157969	0.000157969	0.152216	0.279815	non-sign
Porphyrobacter_cryptus	Proteobacteria	0	0	7.84388e-05	7.84388e-05	0.152216	0.279815	non-sign
Pseudoburkholderia_malthae	Proteobacteria	0	0	7.57523e-05	7.57523e-05	0.152216	0.279815	non-sign
Lactobacillus_zeae	Firmicutes	0.000236257	0.000185261	0.000387859	0.000387859	0.155908	0.285314	non-sign
Campylobacter_subantarcticus	Proteobacteria	0.000845226	0.000324469	0.00165245	0.000471423	0.156843	0.285314	non-sign
Alistipes_finegoldii	Bacteroidetes	0.000114713	0.000114713	0	0	0.161493	0.285314	non-sign
Caldimonas_taiwanensis	Proteobacteria	0.000115649	0.000115649	0	0	0.161493	0.285314	non-sign
Clostridium_neonatale	Firmicutes	0.000103482	0.000103482	0	0	0.161493	0.285314	non-sign
Corynebacterium_simulans	Actinobacteria	0.000120145	8.35576e-05	0	0	0.161493	0.285314	non-sign
Ruminococcus_callidus	Firmicutes	0.000111231	0.000111231	0	0	0.161493	0.285314	non-sign
Neisseria_oralis	Proteobacteria	0.0657816	0.022091	0.131761	0.0406659	0.163836	0.285314	non-sign
Clostridium_bifermentans	Firmicutes	0.000139039	0.000139039	0	0	0.164047	0.285314	non-sign
Clostridium_tetani	Firmicutes	0.000138107	0.000100151	0	0	0.164047	0.285314	non-sign
Collinsella_aerofaciens	Actinobacteria	0.000136835	0.000136835	0	0	0.164047	0.285314	non-sign
Kocuria_kristinae	Actinobacteria	0.000127424	0.000127424	0	0	0.164047	0.285314	non-sign
Actinomyces_hyovaginalis	Actinobacteria	0.0286983	0.00560783	0.0474789	0.0118082	0.164835	0.286069	non-sign
Anaerosinus_glycerini	Firmicutes	9.24388e-05	9.24388e-05	0.000298289	0.000206128	0.167625	0.288171	non-sign
Lactobacillus_hamsteri	Firmicutes	9.00569e-05	9.00569e-05	0.000255697	0.000179864	0.167625	0.288171	non-sign
Neisseria_shayeganii	Proteobacteria	0.00928273	0.00315869	0.0292776	0.0127339	0.168831	0.289271	non-sign
Pasteurella_aerogenes	Proteobacteria	0.00111277	0.000570195	0.00357664	0.00168527	0.17982	0.304224	non-sign
Roseburia_faecis	Firmicutes	0.000813228	0.000601526	0	0	0.191808	0.322478	non-sign
Sharpea_azabuensis	Firmicutes	0.00131375	0.000503879	0.000431414	0.000431414	0.191808	0.322478	non-sign
Campylobacter_rectus	Proteobacteria	0.247153	0.0444812	0.170746	0.0331648	0.201798	0.337865	non-sign
Johnsonella_ignava	Firmicutes	0.0133044	0.00321177	0.0223719	0.00627478	0.203796	0.340504	non-sign
Acinetobacter_lwoffii	Proteobacteria	0.000946484	0.000539352	0.000231322	0.000231322	0.212787	0.353332	non-sign
Ruminococcus_bromii	Firmicutes	0.000238666	0.000135301	7.35321e-05	7.35321e-05	0.22033	0.363612	non-sign
Kingella_potus	Proteobacteria	0.0315427	0.0170109	0.007312	0.00354461	0.224775	0.369437	non-sign
Bifidobacterium_pseudolongum	Actinobacteria	0.00105967	0.000522158	0.00301767	0.00145169	0.237762	0.388409	non-sign
Rothia_terrae	Actinobacteria	0.00022807	0.000177651	0.0013334	0.000899377	0.238761	0.389253	non-sign
Faecalibacterium_prausnitzii	Firmicutes	0.00423954	0.00107508	0.00243655	0.000955199	0.248751	0.403402	non-sign
Corynebacterium_stationis	Actinobacteria	8.60345e-05	8.60345e-05	0	0	0.286201	0.435782	non-sign
Desulfovibrio_C21_c20	Proteobacteria	7.09415e-05	7.09415e-05	0	0	0.286201	0.435782	non-sign
Eubacterium_dolichum	Firmicutes	0.000135453	0.000135453	0	0	0.286201	0.435782	non-sign
Neisseria_cinerea	Proteobacteria	9.06873e-05	9.06873e-05	0	0	0.286201	0.435782	non-sign
Robinsoniella_peoriensis	Firmicutes	0.000135453	0.000135453	0	0	0.286201	0.435782	non-sign
Lactobacillus_salivarius	Firmicutes	0.00484585	0.00286308	0.00110548	0.000752439	0.292707	0.44235	non-sign
Pediococcus_acidilactici	Firmicutes	0.00388447	0.00157287	0.00185226	0.00109753	0.297702	0.449057	non-sign
Lactobacillus_vaginalis	Firmicutes	0.0102281	0.00755154	0.00188329	0.000782984	0.305694	0.458541	non-sign
Piscicoccus_intestinalis	Actinobacteria	0.000500436	0.000261038	0.0010268	0.0010268	0.331512	0.489317	non-sign
Wolinella_succinogenes	Proteobacteria	0.000586423	0.000232155	0.00213722	0.00140841	0.331668	0.489317	non-sign
Prevotella_melaninogenica	Bacteroidetes	3.93936	0.58915	4.70662	0.555089	0.344655	0.506625	non-sign
Streptococcus_equi	Firmicutes	0.00152583	0.000995163	0.00365481	0.00180293	0.345654	0.507169	non-sign
Neisseria_wadsworthii	Proteobacteria	0.00253628	0.000907876	0.00149818	0.000577983	0.350649	0.511707	non-sign
Weissella_paramesenteroides	Firmicutes	0.000298658	0.00020765	0.000119564	0.000119564	0.388293	0.554607	non-sign
Clostridium_subterminale	Firmicutes	0.000602325	0.000272591	0.000655866	0.000523283	0.402811	0.569297	non-sign
Haemophilus_parainfluenzae	Proteobacteria	4.02977	0.525067	4.74566	0.688703	0.406593	0.573638	non-sign
Staphylococcus_sciuri	Firmicutes	0.0044587	0.0029295	0.00132268	0.00132268	0.413586	0.580113	non-sign
Rothia_dentocariosa	Actinobacteria	0.170214	0.0470817	0.263619	0.0921948	0.414585	0.580113	non-sign
Selenomonas_noxia	Firmicutes	0.0377826	0.00896483	0.0562232	0.0196839	0.420579	0.58721	non-sign
Clostridium_celatum	Firmicutes	0.000818092	0.000469376	0.0021006	0.001333	0.440559	0.609831	non-sign
Clostridium_butyricum	Firmicutes	0.00067201	0.000317541	0.00133605	0.000805196	0.464535	0.634315	non-sign
Blautia_producta	Firmicutes	0.00204792	0.000729323	0.00125215	0.000738382	0.471528	0.640612	non-sign
Streptococcus_agalactiae	Firmicutes	0.000533211	0.000533211	0.000638361	0.000288484	0.47793	0.641846	non-sign
Akkermansia_muciniphila	Verrucomicrobia	0.00467079	0.00147533	0.00342049	0.000911494	0.491508	0.641846	non-sign
Ruminococcus_gnavus	Firmicutes	0.000545607	0.000263291	0.00124605	0.000888626	0.496503	0.641846	non-sign
Streptococcus_sobrinus	Firmicutes	0.0105048	0.00664858	0.00469261	0.00281939	0.512488	0.641846	non-sign
Bifidobacterium_longum	Actinobacteria	0.00118491	0.000486498	0.00185252	0.000936436	0.517483	0.641846	non-sign
Veillonella_dispar	Firmicutes	5.58158	1.54402	7.06616	1.61548	0.518482	0.641846	non-sign
Actinobacillus_porcinus	Proteobacteria	6.00379e-05	6.00379e-05	0	0	0.524134	0.641846	non-sign
Clostridium_colicanis	Firmicutes	6.00379e-05	6.00379e-05	0	0	0.524134	0.641846	non-sign
Inhella_inkyongensis	Proteobacteria	5.92456e-05	5.92456e-05	0	0	0.524134	0.641846	non-sign
Lactobacillus_manihotivorans	Firmicutes	5.92456e-05	5.92456e-05	0	0	0.524134	0.641846	non-sign
Melissococcus_plutonius	Firmicutes	6.89282e-05	6.89282e-05	0	0	0.524134	0.641846	non-sign
Methylotenera_versatilis	Proteobacteria	6.04582e-05	6.04582e-05	0	0	0.524134	0.641846	non-sign
Mucispirillum_schaedleri	Deferribacteres	5.47341e-05	5.47341e-05	0	0	0.524134	0.641846	non-sign
Paenibacillus_larvae	Firmicutes	6.04582e-05	6.04582e-05	0	0	0.524134	0.641846	non-sign
Peptostreptococcus_anaerobius	Firmicutes	5.83039e-05	5.83039e-05	0	0	0.524134	0.641846	non-sign
Prevotella_ruminicola	Bacteroidetes	5.73563e-05	5.73563e-05	0	0	0.524134	0.641846	non-sign
Sulfitobacter_pontiacus	Proteobacteria	6.04582e-05	6.04582e-05	0	0	0.524134	0.641846	non-sign
Prevotella_pallens	Bacteroidetes	0.873576	0.17836	1.02594	0.184001	0.534466	0.652517	non-sign
Prevotella_intermedia	Bacteroidetes	0.291701	0.0472893	0.249827	0.0473407	0.54046	0.657844	non-sign
Cardiobacterium_valvarum	Proteobacteria	0.0128577	0.00429139	0.0204591	0.00997325	0.566434	0.679215	non-sign
Lactobacillus_helveticus	Firmicutes	0.00074969	0.00074969	0.00118749	0.0010347	0.573427	0.680812	non-sign
Actinomadura_nitritigenes	Actinobacteria	0	0	0.00149034	0.00149034	0.58042	0.680812	non-sign
Actinomadura_vinacea	Actinobacteria	0	0	0.00156878	0.00156878	0.58042	0.680812	non-sign
Bosea_genosp	Proteobacteria	0	0	0.000980486	0.000980486	0.58042	0.680812	non-sign
Streptomyces_lanatus	Actinobacteria	0	0	0.00168644	0.00168644	0.58042	0.680812	non-sign
Shuttleworthia_satelles	Firmicutes	0.0133834	0.00317899	0.0102876	0.00434376	0.584416	0.683512	non-sign
Kingella_denitrificans	Proteobacteria	0.0490509	0.0113021	0.070312	0.0302495	0.6004	0.697688	non-sign
Helicobacter_pylori	Proteobacteria	0.00323243	0.00158786	0.00193169	0.0013315	0.616384	0.710602	non-sign
Lactobacillus_mucosae	Firmicutes	0.00175376	0.00132216	0.00342615	0.00319027	0.624376	0.716744	non-sign
Clostridium_cocleatum	Firmicutes	0.000421473	0.000307546	0.000277587	0.000277587	0.640418	0.729968	non-sign
Alistipes_putredinis	Bacteroidetes	7.37563e-05	7.37563e-05	9.25289e-05	9.25289e-05	0.646034	0.733262	non-sign
Brevundimonas_diminuta	Proteobacteria	4.92381e-05	4.92381e-05	8.17614e-05	8.17614e-05	0.646034	0.733262	non-sign
Rothia_mucilaginosa	Actinobacteria	7.33427	1.02621	7.88256	0.853881	0.673327	0.758903	non-sign
Olsenella_profusa	Actinobacteria	0.0166973	0.00630355	0.0208139	0.00667388	0.674326	0.758969	non-sign
Rothia_aeria	Actinobacteria	0.205862	0.0499475	0.239541	0.0647238	0.677323	0.761281	non-sign
Bulleidia_moorei	Firmicutes	0.428403	0.0761063	0.371394	0.111995	0.689311	0.770512	non-sign
Haemophilus_influenzae	Proteobacteria	0.00765397	0.00580356	0.00436025	0.00290031	0.711289	0.789805	non-sign
Neisseria_bacilliformis	Proteobacteria	0.00421713	0.00344316	0.00637673	0.00637673	0.724276	0.799577	non-sign
Neisseria_subflava	Proteobacteria	0.0336972	0.0336972	0.0362587	0.0362587	0.732268	0.802908	non-sign
Sphingomonas_wittichii	Proteobacteria	0.000713952	0.000713952	0.00101971	0.00101971	0.737263	0.807288	non-sign
Granulicatella_balaenopterae	Firmicutes	0.00417392	0.000947636	0.0046111	0.00104702	0.749251	0.815959	non-sign
Bifidobacterium_breve	Actinobacteria	0.000172333	0.000172333	0.000116358	0.000116358	0.749687	0.815959	non-sign
Aggregatibacter_segnis	Proteobacteria	0.57475	0.166067	0.651475	0.137511	0.751249	0.815959	non-sign
Bacillus_muralis	Firmicutes	0.00107895	0.00107895	0.000745169	0.000745169	0.771229	0.828707	non-sign
Treponema_amylovorum	Spirochaetes	0.172764	0.0362506	0.160021	0.0310468	0.794206	0.847783	non-sign
Prauserella_rugosa	Actinobacteria	0.00476864	0.000807731	0.00515172	0.00155865	0.831169	0.884899	non-sign
Olsenella_uli	Actinobacteria	0.00214304	0.0011617	0.00180939	0.000797773	0.872128	0.915224	non-sign
Prevotella_nigrescens	Bacteroidetes	0.0970831	0.019113	0.103448	0.0368918	0.881119	0.922261	non-sign
Treponema_socranskii	Spirochaetes	0.0446827	0.00674775	0.0418666	0.01687	0.891109	0.931509	non-sign
Pseudomonas_veronii	Proteobacteria	0.00184144	0.000563905	0.00197703	0.00088916	0.903097	0.941601	non-sign
Streptococcus_anginosus	Firmicutes	0.158166	0.0310919	0.150112	0.0559106	0.923077	0.957485	non-sign
Lachnoanaerobaculum_orale	Firmicutes	0.359668	0.0370808	0.353419	0.0698524	0.936064	0.964756	non-sign
Corynebacterium_durum	Actinobacteria	0.113615	0.0401716	0.107768	0.0208442	0.955045	0.978073	non-sign
Polyangium_brachysporum	Proteobacteria	0.0020609	0.0016685	0.00145658	0.000728392	0.966034	0.988073	non-sign
Neisseria_weaveri	Proteobacteria	0.0284905	0.0112047	0.0280866	0.0135095	0.984016	1	non-sign
Bacteroides_coprophilus	Bacteroidetes	0.00106171	0.0003289	0.00105309	0.000425773	0.991009	1	non-sign
Desulfomicrobium_orale	Proteobacteria	0.00383505	0.00248376	0.00378672	0.00224161	0.991009	1	non-sign
Bifidobacterium_adolescentis	Actinobacteria	0.00102698	0.000904521	0.00073065	0.00045149	1	1	non-sign
Butyricicoccus_pullicaecorum	Firmicutes	0.000552636	0.00027306	0.000507685	0.000360509	1	1	non-sign
Haloplasma_contractile	Firmicutes	0.000171558	0.000103022	0.000163523	0.000163523	1	1	non-sign
Necropsobacter_rosorum	Proteobacteria	0.000117039	0.000117039	0.00010951	0.00010951	1	1	non-sign
Scopulibacillus_darangshiensis	Firmicutes	2.7367e-05	2.7367e-05	0	0	1	1	non-sign

## Sheet: Table S5
Table S5. Co-occurrence network visualization of the oral microbial interactions in the EIESC patients
node_id	phylum	degree	weight_degree	closeness_centrality	betweenness_centrality	eigenvector_centrality	module	Abundance	Abundance change in EIESC group
Rothia_mucilaginosa	Actinobacteria	3	1.26545	0.000306643	184	6.67e-08	3	1263.48	nonsig
Veillonella_dispar	Firmicutes	8	4.05468	0.000313412	1994	1.94e-07	3	853.771	nonsig
Haemophilus_parainfluenzae	Proteobacteria	6	3.05638	0.000309508	636	1.33e-07	3	752.488	nonsig
Prevotella_melaninogenica	Bacteroidetes	2	1.09354	0.000300136	0	4.42e-08	3	691.178	nonsig
Veillonella_parvula	Firmicutes	6	2.72031	0.000315589	1772	1.58e-07	1	546.033	Enriched
Prevotella_nanceiensis	Bacteroidetes	2	1.10794	0.000299897	0	4.42e-08	3	160.238	nonsig
Prevotella_pallens	Bacteroidetes	2	0.960172	0.000313103	1676	1.32e-06	5	148.527	nonsig
Aggregatibacter_segnis	Proteobacteria	5	2.35616	0.000307052	292	1.12e-07	3	112.961	nonsig
Porphyromonas_endodontalis	Bacteroidetes	10	5.21694	0.00031031	1410	2.25e-07	3	84.1085	Enriched
Bulleidia_moorei	Firmicutes	1	0.482432	0.000300211	0	2.15e-08	1	68.382	nonsig
Prevotella_tannerae	Bacteroidetes	6	3.22296	0.000300468	214	1.38e-07	3	65.3318	nonsig
Lachnoanaerobaculum_orale	Firmicutes	1	0.438539	0.00030273	0	2.32e-08	3	61.841	nonsig
Prevotella_intermedia	Bacteroidetes	5	2.71541	0.00030539	280	1.16e-07	3	49.7928	nonsig
Campylobacter_rectus	Proteobacteria	8	3.88987	0.000306548	183	1.8e-07	3	41.0783	nonsig
Rothia_aeria	Actinobacteria	1	0.507469	0.000294	0	2.2e-08	3	35.652	nonsig
Treponema_amylovorum	Spirochaetes	7	3.21608	0.000303701	88	1.56e-07	3	31.9136	nonsig
Rothia_dentocariosa	Actinobacteria	2	0.886516	0.00030843	184	4.36e-08	1	30.8862	nonsig
Streptococcus_anginosus	Firmicutes	7	3.52061	0.000303203	446	1.57e-07	3	29.3723	nonsig
Corynebacterium_durum	Actinobacteria	2	0.829559	0.000306481	184	4.33e-08	1	19.6071	nonsig
Actinobacillus_parahaemolyticus	Proteobacteria	3	1.30921	0.000303374	22	6.71e-08	3	19.0544	nonsig
Prevotella_nigrescens	Bacteroidetes	5	2.39807	0.000294874	282	1.11e-07	3	17.2938	nonsig
Neisseria_oralis	Proteobacteria	0	0	2.51e-05	0	2.16e-08	9	15.2502	nonsig
Kingella_denitrificans	Proteobacteria	4	1.98106	0.000302298	199	8.85e-08	3	11.7037	nonsig
Capnocytophaga_ochracea	Bacteroidetes	0	0	2.51e-05	0	2.16e-08	10	9.60149	nonsig
Treponema_socranskii	Spirochaetes	8	3.8747	0.000302154	273	1.8e-07	3	8.0921	nonsig
Selenomonas_noxia	Firmicutes	1	0.40259	0.000296542	0	2.24e-08	3	7.74973	nonsig
Actinomyces_hyovaginalis	Actinobacteria	9	4.57095	0.00031494	1020	2.28e-07	1	6.02911	nonsig
Neisseria_subflava	Proteobacteria	4	2.12487	0.000303562	110	9.23e-08	4	5.91515	nonsig
Neisseria_weaveri	Proteobacteria	6	2.9423	0.000310205	371	1.34e-07	1	5.40393	nonsig
Kingella_potus	Proteobacteria	2	0.935752	0.000306526	366	8.65e-05	6	4.20108	nonsig
Olsenella_profusa	Actinobacteria	2	0.841664	0.00028836	2	4.34e-08	3	3.49699	nonsig
Neisseria_shayeganii	Proteobacteria	0	0	2.51e-05	0	2.16e-08	11	3.46349	nonsig
Johnsonella_ignava	Firmicutes	2	0.887055	0.000303808	30	4.48e-08	1	3.25307	nonsig
Cardiobacterium_valvarum	Proteobacteria	1	0.429109	0.00029924	0	2.14e-08	1	2.63407	nonsig
Atopobium_rimae	Actinobacteria	1	0.468021	0.000287571	0	2.22e-08	3	2.08423	nonsig
Shuttleworthia_satelles	Firmicutes	2	0.928461	0.00029497	84	4.42e-08	3	2.06454	nonsig
Pyramidobacter_piscolens	Synergistetes	2	0.862388	0.000302952	0	4.58e-08	3	1.40743	nonsig
Actinobacillus_delphinicola	Proteobacteria	5	2.74519	0.0003127	316	1.17e-07	1	1.36012	nonsig
Haemophilus_influenzae	Proteobacteria	0	0	2.51e-05	0	2.16e-08	11	1.20911	nonsig
Streptococcus_sobrinus	Firmicutes	4	1.69846	0.000304129	211.5	3.47e-06	5	1.12116	nonsig
Prauserella_rugosa	Actinobacteria	2	0.957989	0.000304896	184	4.34e-08	1	0.859277	nonsig
Neisseria_bacilliformis	Proteobacteria	1	0.624341	0.000289429	0	3.27e-08	6	0.821824	nonsig
Granulicatella_balaenopterae	Firmicutes	6	3.17597	0.000311755	220	1.36e-07	1	0.821007	nonsig
Lactobacillus_vaginalis	Firmicutes	0	0	2.51e-05	0	2.16e-08	11	0.807732	nonsig
Akkermansia_muciniphila	Verrucomicrobia	1	0.733967	0.000298357	0	2.25e-08	1	0.800584	nonsig
Desulfomicrobium_orale	Proteobacteria	2	0.859469	0.000315018	0	0.000204359	5	0.740894	nonsig
Staphylococcus_sciuri	Firmicutes	4	1.88972	0.000316282	1267	8.83e-05	1	0.712788	nonsig
Faecalibacterium_prausnitzii	Firmicutes	1	0.454842	0.000308028	0	0.00413824	2	0.639862	nonsig
Helicobacter_pylori	Proteobacteria	1	0.505217	0.000306363	0	8.62e-05	6	0.560715	nonsig
Lactobacillus_salivarius	Firmicutes	1	0.401005	0.000296807	0	2.19e-08	5	0.527636	nonsig
Pediococcus_acidilactici	Firmicutes	5	2.17906	0.000313485	736	1.18e-07	1	0.479177	nonsig
Neisseria_wadsworthii	Proteobacteria	2	0.879873	0.000305329	0	4.46e-08	1	0.463315	nonsig
Mycobacterium_arupense	Actinobacteria	52	48.0918	0.000315127	6.26744	1	2	0.395594	Depleted
Streptococcus_equi	Firmicutes	3	1.39983	0.000314253	18	0.0139218	4	0.371147	nonsig
Pseudomonas_veronii	Proteobacteria	1	0.512733	0.000296371	0	2.15e-08	1	0.352583	nonsig
Lactobacillus_mucosae	Firmicutes	3	1.34291	0.000313984	252	2.53e-06	4	0.34051	nonsig
Olsenella_uli	Actinobacteria	2	0.926469	0.000310036	325	9.7e-08	4	0.337577	nonsig
Lysobacter_pocheonensis	Proteobacteria	49	28.1554	0.000318493	178	0.585556	2	0.317505	Depleted
Polyangium_brachysporum	Proteobacteria	2	0.931725	0.000312421	307	4.65e-07	4	0.309739	nonsig
Pasteurella_aerogenes	Proteobacteria	8	3.51011	0.000318348	1582	2.14e-07	1	0.306541	nonsig
Blautia_producta	Firmicutes	3	1.61763	0.000310886	202	8.78e-08	1	0.304096	nonsig
Luteimonas_mephitis	Proteobacteria	52	48.0918	0.000315127	6.26744	1	2	0.303516	Depleted
Bifidobacterium_pseudolongum	Actinobacteria	1	0.403798	0.000299812	0	2.16e-08	3	0.301262	nonsig
Clostridium_celatum	Firmicutes	1	0.549752	0.000308627	0	0.00853943	2	0.277808	nonsig
Actinophytocola_oryzae	Actinobacteria	52	48.0918	0.000315127	6.26744	1	2	0.252362	Depleted
Thermomonas_dokdonensis	Proteobacteria	52	48.0918	0.000315127	6.26744	1	2	0.2319	Depleted
Blastococcus_aggregatus	Actinobacteria	4	3.68601	0.000300078	0	9.94e-08	4	0.228573	Enriched
Bifidobacterium_longum	Actinobacteria	3	1.29694	0.00031689	1945	0.000133031	5	0.223192	nonsig
Bacteroides_coprophilus	Bacteroidetes	1	0.400217	0.000311275	0	0.00621667	2	0.207761	nonsig
Lactobacillus_helveticus	Firmicutes	47	25.5964	0.000313138	578	0.522187	2	0.206626	nonsig
Olsenella_umbonata	Actinobacteria	0	0	2.51e-05	0	2.16e-08	11	0.198052	nonsig
Campylobacter_subantarcticus	Proteobacteria	4	1.91137	0.000309438	157	9.01e-08	1	0.197293	nonsig
Bifidobacterium_adolescentis	Actinobacteria	5	2.21018	0.000315661	642	0.000171889	1	0.195505	nonsig
Sharpea_azabuensis	Firmicutes	4	2.05928	0.000315344	1545	0.00781082	6	0.189141	nonsig
Ruegeria_lacuscaerulensis	Proteobacteria	3	2.40001	0.000305491	0	0.0108611	7	0.187672	Enriched
Clostridium_butyricum	Firmicutes	0	0	2.51e-05	0	2.16e-08	11	0.184194	nonsig
Hyphomicrobium_zavarzinii	Proteobacteria	52	34.9755	0.00032114	3308.58	0.71641	2	0.183448	Depleted
Wolinella_succinogenes	Proteobacteria	1	0.400773	0.000303007	0	2.17e-08	1	0.178655	nonsig
Bacillus_muralis	Firmicutes	51	33.8546	0.000318246	1701	0.674428	2	0.174474	nonsig
Corynebacterium_kroppenstedtii	Actinobacteria	6	4.13726	0.000307527	251.333	0.000120581	5	0.167978	Enriched
Pseudomonas_alcaligenes	Proteobacteria	4	3.68601	0.000300078	0	9.94e-08	4	0.160488	Enriched
Sphingomonas_wittichii	Proteobacteria	53	35.3144	0.000319711	807.083	0.71153	2	0.151309	nonsig
Streptomyces_lanatus	Actinobacteria	52	48.0918	0.000315127	6.26744	1	2	0.146642	nonsig
Actinomadura_vinacea	Actinobacteria	52	48.0918	0.000315127	6.26744	1	2	0.136412	nonsig
Ruminococcus_gnavus	Firmicutes	1	0.428819	0.000310679	0	1.09e-06	4	0.130543	nonsig
Actinomadura_nitritigenes	Actinobacteria	52	48.0918	0.000315127	6.26744	1	2	0.129591	nonsig
Nocardia_concava	Actinobacteria	2	1.19363	0.000300496	46	4.4e-08	4	0.123258	nonsig
Subdoligranulum_variabile	Firmicutes	2	0.896809	0.00031062	120	9.54e-07	1	0.120011	nonsig
Clostridium_subterminale	Firmicutes	44	17.7256	0.000316645	2383	0.376503	2	0.116335	nonsig
Piscicoccus_intestinalis	Actinobacteria	7	3.19099	0.00031589	379	2.17e-07	1	0.109038	nonsig
Bacteroides_uniformis	Bacteroidetes	4	1.73111	0.00031262	652.5	1.18e-07	1	0.106816	Enriched
Butyricicoccus_pullicaecorum	Firmicutes	47	20.3258	0.000316174	568	0.416728	2	0.106238	nonsig
Denitromonas_indolicum	Proteobacteria	49	33.9105	0.000316861	12.75	0.716408	2	0.105662	Depleted
Selenomonas_lacticifex	Firmicutes	0	0	2.51e-05	0	2.16e-08	11	0.103997	nonsig
Acinetobacter_lwoffii	Proteobacteria	4	1.79326	0.000316478	723.5	2.05e-06	1	0.102391	nonsig
Propionibacterium_acnes	Actinobacteria	53	35.386	0.000318578	591.583	0.711476	2	0.0964389	Depleted
Rothia_terrae	Actinobacteria	9	4.05522	0.000320054	2558.5	2.51e-06	1	0.0954471	nonsig
Roseburia_faecis	Firmicutes	3	1.85163	0.000309577	0	0.00738754	7	0.0924854	nonsig
Pseudomonas_fragi	Proteobacteria	5	2.25574	0.000312772	615	0.000141808	1	0.0921538	nonsig
Bosea_genosp	Proteobacteria	52	48.0918	0.000315123	6.26744	1	2	0.0852573	nonsig
Lactococcus_garvieae	Firmicutes	1	0.588707	0.000302101	0	5.12e-08	1	0.0847493	Enriched
Clostridium_cocleatum	Firmicutes	5	2.49353	0.000315988	769	1.56e-06	1	0.0824658	nonsig
Rothia_nasimurium	Actinobacteria	3	1.28519	0.00031416	223	7.55e-08	1	0.081366	nonsig
Selenomonas_bovis	Firmicutes	5	2.26056	0.000316158	546.5	1.16e-06	1	0.0792786	Enriched
Marmoricola_bigeumensis	Actinobacteria	52	48.0918	0.000315123	6.26744	1	2	0.0784368	Depleted
Thermobifida_fusca	Actinobacteria	52	48.0918	0.000315123	6.26744	1	2	0.0750265	Depleted
Campylobacter_fetus	Proteobacteria	3	1.28328	0.000317419	821	1.48e-06	4	0.0734615	Depleted
Aggregatibacter_pneumotropica	Proteobacteria	2	1.03914	0.000304229	76	9.55e-05	1	0.073337	Enriched
Streptococcus_agalactiae	Firmicutes	4	1.78204	0.000306226	257.5	3.47e-06	5	0.0702963	nonsig
Nostocoida_limicola_III	Planctomycetes	52	48.0918	0.000315123	6.26744	1	2	0.068206	Depleted
Gemmiger_formicilis	Firmicutes	3	1.67468	0.000316619	335	0.00760658	4	0.0615643	Depleted
Abiotrophia_defectiva	Firmicutes	2	1.03914	0.000304279	64	1.33e-06	1	0.0605103	Enriched
Reyranella_massiliensis	Proteobacteria	47	27.3514	0.00031728	0	0.584449	2	0.0538148	Depleted
Bordetella_petrii	Proteobacteria	3	2.40001	0.000305491	0	0.0108611	7	0.0536206	Enriched
Enterococcus_cecorum	Firmicutes	52	48.0918	0.000315123	8.26744	1	2	0.0511543	Depleted
Phaeospirillum_fulvum	Proteobacteria	52	48.0918	0.000315123	6.26744	1	2	0.0511543	Depleted
Rhodomicrobium_vannielii	Proteobacteria	52	48.0918	0.000315123	6.26744	1	2	0.0511543	Depleted
Clostridium_aldenense	Firmicutes	3	1.40043	0.000315811	931	4.16e-05	4	0.0496854	Depleted
Clostridium_bowmanii	Firmicutes	52	48.0918	0.000315123	8.76744	1	2	0.047744	Depleted
Constrictibacter_antarcticus	Proteobacteria	52	48.0918	0.000315123	6.26744	1	2	0.047744	Depleted
Lactobacillus_paraplantarum	Firmicutes	4	2.20648	0.000310324	159	1.28e-07	1	0.0457915	Enriched
Bacteroides_plebeius	Bacteroidetes	4	2.3477	0.000307911	209	1.37e-07	1	0.0451826	nonsig
Sphingobacterium_faecium	Bacteroidetes	52	48.0918	0.000315123	6.26744	1	2	0.0443338	Depleted
Nonomuraea_roseoviolacea	Actinobacteria	52	48.0918	0.000315123	6.26744	1	2	0.0409099	Depleted
Weissella_paramesenteroides	Firmicutes	1	0.588707	0.000305448	0	3.38e-08	1	0.0404849	nonsig
Dorea_longicatena	Firmicutes	5	2.56914	0.000320794	1249	0.00734927	5	0.039901	Depleted
Lactobacillus_zeae	Firmicutes	3	1.69686	0.000298174	0	4.53e-06	5	0.0393845	nonsig
Streptococcus_luteciae	Firmicutes	6	4.13726	0.000307527	164.833	0.000120581	5	0.0392471	Enriched
Bifidobacterium_thermacidophilum	Actinobacteria	5	2.73404	0.000312321	455	2.34e-06	1	0.0378691	Enriched
Clostridium_ruminantium	Firmicutes	52	48.0918	0.000315123	6.26744	1	2	0.0375145	Depleted
Clostridium_celerecrescens	Firmicutes	52	48.0918	0.000315123	6.26744	1	2	0.0341192	Depleted
Filomicrobium_insigne	Proteobacteria	52	48.0918	0.000315123	6.26744	1	2	0.0341192	Depleted
Nocardioides_halotolerans	Actinobacteria	52	48.0918	0.000315123	10.7674	1	2	0.0341192	Depleted
Sphingosinicella_microcystinivorans	Proteobacteria	52	48.0918	0.000315123	19.2674	1	2	0.0341192	Depleted
Streptomyces_mirabilis	Actinobacteria	52	48.0918	0.000315123	6.26744	1	2	0.0341192	Depleted
Ruminococcus_albus	Firmicutes	3	1.26761	0.000313943	121.25	9.93e-08	1	0.03342	nonsig
Haloplasma_contractile	Firmicutes	3	1.30239	0.000309932	255	7.43e-08	1	0.0329889	nonsig
Nocardioides_furvisabuli	Actinobacteria	4	3.68601	0.000300078	0	9.94e-08	4	0.0324218	Enriched
Ruminococcus_bromii	Firmicutes	1	0.454299	2.53e-05	0	2.12e-08	8	0.0322584	nonsig
Anaerosinus_glycerini	Firmicutes	5	2.34739	0.000316846	1283	1.85e-06	4	0.0318092	nonsig
Clostridium_disporicum	Firmicutes	52	48.0918	0.000315123	26.2674	1	2	0.0306824	Depleted
Desulfovibrio_D168	Proteobacteria	52	48.0918	0.000315123	14.2674	1	2	0.0306824	Depleted
Mesorhizobium_ciceri	Proteobacteria	52	48.0918	0.000315123	6.26744	1	2	0.0306824	Depleted
Nocardioides_pyridinolyticus	Actinobacteria	52	48.0918	0.000315123	6.26744	1	2	0.0306824	Depleted
Bergeyella_zoohelcum	Bacteroidetes	3	1.69363	0.000302403	0	7.14e-08	4	0.0306386	Depleted
Lactobacillus_hamsteri	Firmicutes	2	1.15433	0.000309991	161	0.000179322	1	0.0296782	nonsig
Amycolatopsis_fastidiosa	Actinobacteria	1	0.5	0.000299429	0	2.25e-08	1	0.0281002	nonsig
Collinsella_stercoris	Actinobacteria	6	3.64819	0.000311784	724	6.03e-07	4	0.0278611	Enriched
Bacillus_farraginis	Firmicutes	52	48.0918	0.000315123	20.7674	1	2	0.027287	Depleted
Mycobacterium_gordonae	Actinobacteria	52	48.0918	0.000315123	6.26744	1	2	0.027287	Depleted
Bifidobacterium_bifidum	Actinobacteria	2	1.05327	0.000299384	184	8.52e-07	6	0.0256822	Enriched
Brochothrix_thermosphacta	Firmicutes	4	2.21135	0.000312974	344	1.62e-06	1	0.0256139	Depleted
Eubacterium_biforme	Firmicutes	2	1.40001	0.000302546	14	9.95e-08	1	0.0239192	nonsig
Lysobacter_ximonensis	Proteobacteria	52	48.0918	0.000315123	6.26744	1	2	0.0238917	Depleted
Sandaracinobacter_sibiricus	Proteobacteria	52	48.0918	0.000315123	6.26744	1	2	0.0238917	Depleted
Lysinibacillus_boronitolerans	Firmicutes	3	1.80418	0.000309383	265	7.93e-08	1	0.0233335	nonsig
Psychrobacter_meningitidis	Proteobacteria	3	1.40644	0.000309789	200	0.0101978	1	0.0232833	nonsig
Lutibacter_litoralis	Bacteroidetes	4	2.20813	0.000313371	696	0.0139464	1	0.0229504	Depleted
Necropsobacter_rosorum	Proteobacteria	3	1.44163	0.000316916	1513	0.0039661	4	0.0223664	nonsig
Bifidobacterium_breve	Actinobacteria	8	3.70064	0.0003205	2809	0.0148792	5	0.0222418	nonsig
Eubacterium_dolichum	Firmicutes	4	2.56168	0.000314976	200	1.74e-06	1	0.0207087	nonsig
Robinsoniella_peoriensis	Firmicutes	4	2.56168	0.000314976	210	1.74e-06	1	0.0207087	nonsig
Lysobacter_ginsengisoli	Proteobacteria	52	48.0918	0.000315123	6.26744	1	2	0.0204549	Depleted
Muricola_jejuensis	Bacteroidetes	52	48.0918	0.000315123	6.26744	1	2	0.0204549	Depleted
Thermocrispum_municipale	Actinobacteria	52	48.0918	0.000315123	6.26744	1	2	0.0204549	Depleted
Prevotella_copri	Bacteroidetes	2	2	2.54e-05	0	4.4e-08	11	0.0194848	nonsig
Weissella_viridescens	Firmicutes	0	0	2.51e-05	0	2.16e-08	11	0.0193744	Depleted
Ruminococcus_torques	Firmicutes	6	4.13726	0.000307527	163.833	0.000120581	5	0.0188386	Enriched
Collinsella_aerofaciens	Actinobacteria	4	2.13706	0.000308887	333	1.43e-06	1	0.018083	nonsig
Hyphomicrobium_sulfonivorans	Proteobacteria	52	48.0918	0.000315123	22.2674	1	2	0.0170596	Depleted
Nitrosovibrio_tenuis	Proteobacteria	52	48.0918	0.000315123	6.26744	1	2	0.0170596	Depleted
Rhodanobacter_lindaniclasticus	Proteobacteria	52	48.0918	0.000315123	6.26744	1	2	0.0170596	Depleted
Thioalkalivibrio_sulfidophilus	Proteobacteria	52	48.0918	0.000315123	6.26744	1	2	0.0170596	Depleted
Acholeplasma_brassicae	Tenericutes	4	2.44757	0.000310172	50.25	3.1e-06	1	0.0163608	nonsig
Clostridium_bifermentans	Firmicutes	2	2	2.54e-05	0	4.4e-08	11	0.0162436	nonsig
Clostridium_difficile	Firmicutes	4	1.8104	0.000313956	453	9.12e-07	1	0.0149185	nonsig
Bacteroides_fragilis	Bacteroidetes	1	0.454299	2.53e-05	0	2.12e-08	8	0.0136813	Depleted
Eubacterium_cylindroides	Firmicutes	52	48.0918	0.000315123	7.26744	1	2	0.0136228	nonsig
Clostridium_intestinale	Firmicutes	52	48.0918	0.000315123	6.26744	1	2	0.0136228	nonsig
Streptomyces_mashuensis	Actinobacteria	52	48.0918	0.000315123	6.26744	1	2	0.0136228	nonsig
Corynebacterium_simulans	Actinobacteria	4	1.84808	0.000315914	898	4.16e-05	4	0.0136054	nonsig
Coprobacillus_cateniformis	Firmicutes	3	1.39833	0.000310022	114	8.31e-08	1	0.013471	nonsig
Alistipes_putredinis	Bacteroidetes	3	1.64525	0.000317146	485	7.88e-05	1	0.0130576	nonsig
Ruminococcus_callidus	Firmicutes	2	2	2.54e-05	0	4.4e-08	11	0.0130024	nonsig
Clostridium_hiranonis	Firmicutes	4	3.68601	0.000300078	0	9.94e-08	4	0.0129627	nonsig
Proteus_vulgaris	Proteobacteria	7	3.77578	0.000321667	2268.25	0.000115985	1	0.0128244	nonsig
Melissococcus_plutonius	Firmicutes	2	1.30271	0.000305723	0	6.34e-08	1	0.0125707	nonsig
Neisseria_cinerea	Proteobacteria	7	3.3682	0.0003159	1014	9.9e-07	1	0.0123838	nonsig
Brachymonas_chironomi	Proteobacteria	4	2.44757	0.000310172	48.75	3.1e-06	1	0.0122706	nonsig
Bergeriella_denitrificans	Proteobacteria	4	2.15364	0.000308949	318	5.06e-07	4	0.012238	nonsig
Kocuria_kristinae	Actinobacteria	2	1.00763	0.000308301	0	5.53e-08	1	0.0121173	nonsig
Clostridium_tertium	Firmicutes	2	1.1791	0.000308561	139	6.36e-08	1	0.01166	nonsig
Sebaldella_termitidis	Fusobacteria	5	2.28029	0.000314945	854.5	1.51e-07	1	0.0115388	nonsig
Bisgaardia_hudsonensis	Proteobacteria	4	2.67964	0.00030731	113	1.17e-07	4	0.0110224	nonsig
Clostridium_neonatale	Firmicutes	3	1.49901	0.000303453	280	9.56e-08	5	0.0107628	nonsig
Caldimonas_taiwanensis	Proteobacteria	1	0.428617	0.000306397	0	4.47e-08	4	0.0105074	nonsig
Atopobium_vaginae	Actinobacteria	5	2.44602	0.000318486	684	0.000114104	4	0.010257	nonsig
Trachelomonas_volvocinopsis	Bacteroidetes	52	48.0918	0.000315123	6.26744	1	2	0.0102275	nonsig
Brevundimonas_diminuta	Proteobacteria	3	1.39965	0.000315388	0	0.00737606	5	0.00998121	nonsig
Clostridium_tetani	Firmicutes	6	3.54167	0.00031596	837	0.00738171	5	0.0090316	nonsig

## Sheet: Table S6
Table S6. Co-occurrence network visualization of the gastric microbial interactions in the EIESC patients
node_id	phylum	module	Abundance	degree	weight_degree	closeness_centrality	betweenness_centrality	eigenvector_centrality
Prauserella_rugosa	Actinobacteria	2	974.277	21	10.8808	0.000303007	657	0.329415
Rothia_mucilaginosa	Actinobacteria	2	828.407	8	3.86774	0.000301951	397	0.177757
Prevotella_melaninogenica	Bacteroidetes	6	484.992	2	1.00043	0.000292854	0	0.00222647
Pseudomonas_veronii	Proteobacteria	2	484.653	20	9.47864	0.000303687	859	0.305908
Veillonella_dispar	Firmicutes	6	475.944	4	1.81666	0.0002988	392	0.0114322
Haemophilus_parainfluenzae	Proteobacteria	2	368.33	9	4.55811	0.000297693	10	0.155461
Veillonella_parvula	Firmicutes	2	225.158	2	0.84805	0.00029302	8	0.0103847
Actinobacillus_parahaemolyticus	Proteobacteria	1	133.395	6	2.66445	0.000298634	268	0.0426264
Bulleidia_moorei	Firmicutes	2	114.335	3	1.41057	0.000298116	0	0.0712343
Porphyromonas_endodontalis	Bacteroidetes	4	92.2292	1	0.423439	0.000284451	0	0
Prevotella_pallens	Bacteroidetes	6	84.2899	3	1.29851	0.000297599	139	0.00794432
Lachnoanaerobaculum_orale	Firmicutes	2	63.1517	5	2.24408	0.000298506	131	0.0787554
Streptococcus_anginosus	Firmicutes	10	56.9258	0	0	2.51e-05	0	0.0496531
Aggregatibacter_segnis	Proteobacteria	2	55.0151	8	3.86871	0.000300578	83	0.155348
Prevotella_tannerae	Bacteroidetes	4	51.2408	2	0.85107	0.000290862	183	0
Rothia_dentocariosa	Actinobacteria	7	47.4176	1	0.597051	0.000284598	0	0.00165649
Prevotella_nanceiensis	Bacteroidetes	2	41.6873	7	3.15065	0.000297211	80	0.0588959
Prevotella_intermedia	Bacteroidetes	2	36.5027	10	4.65498	0.00030193	290	0.162906
Rothia_aeria	Actinobacteria	2	28.5357	7	3.05281	0.000299232	26	0.116004
Corynebacterium_durum	Actinobacteria	2	23.0589	5	2.35074	0.000299437	44	0.0982735
Olsenella_profusa	Actinobacteria	2	21.252	6	2.94586	0.000297678	45	0.102017
Collinsella_stercoris	Actinobacteria	1	15.714	2	0.874907	0.000296373	0	0.0066041
Actinomyces_hyovaginalis	Actinobacteria	2	15.2588	10	4.67442	0.000304214	1042	0.186123
Staphylococcus_sciuri	Firmicutes	11	14.1377	0	0	2.51e-05	0	0.0496531
Kocuria_palustris	Actinobacteria	1	13.9355	4	1.9905	0.000299401	607	0.012205
Lactobacillus_vaginalis	Firmicutes	4	13.3435	1	0.408655	0.000286578	0	0
Bacteroides_coprophilus	Bacteroidetes	1	12.4447	1	0.406107	0.000296033	0	0.00570391
Streptococcus_sobrinus	Firmicutes	4	12.1913	2	1.02975	0.000295587	0	0.0118998
Helicobacter_pylori	Proteobacteria	11	12.1185	0	0	2.51e-05	0	0.0496531
Campylobacter_rectus	Proteobacteria	1	10.8143	2	0.854895	0.000296002	9	0.0165553
Faecalibacterium_prausnitzii	Firmicutes	11	10.0537	0	0	2.51e-05	0	0.0496531
Prevotella_nigrescens	Bacteroidetes	2	9.96206	3	1.41363	0.000298811	61	0.0435202
Silene_vulgaris	Proteobacteria	5	9.81407	1	0.445571	0.000290501	0	0.0180528
Clostridium_tetani	Firmicutes	4	9.7482	3	1.37028	0.000293973	31	0.00584612
Blastococcus_aggregatus	Actinobacteria	9	9.70742	1	0.428617	0.000293731	0	0.00203102
Atopobium_rimae	Actinobacteria	2	9.47341	9	4.29769	0.000300139	497	0.113488
Ruminococcus_gnavus	Firmicutes	11	8.88358	0	0	2.51e-05	0	0.0496531
Chroococcidiopsis_thermalis	Cyanobacteria	3	8.78332	6	3.78727	0.000290639	36	0.0238884
Clostridium_bifermentans	Firmicutes	9	8.16317	4	2.28381	0.000290185	721	0.00697151
Selenomonas_noxia	Firmicutes	6	7.89416	7	3.02441	0.000303912	469.5	0.156929
Propionibacterium_acnes	Actinobacteria	1	7.83206	3	1.29837	0.000298228	217	0.00904002
Enterococcus_cecorum	Firmicutes	3	7.1066	6	3.09392	0.000298559	244	0.0219523
Bifidobacterium_animalis	Actinobacteria	9	6.93109	2	0.99288	0.000284173	0	0.0031124
Subdoligranulum_variabile	Firmicutes	11	6.92888	0	0	2.51e-05	0	0.0496531
Methylobacterium_mesophilicum	Proteobacteria	8	6.77296	1	0.535128	0.000287054	0	0.00166784
Clostridium_hiranonis	Firmicutes	5	6.50737	6	2.71228	0.00029811	244	0.148039
Brevundimonas_diminuta	Proteobacteria	4	6.4311	3	1.42012	0.000293092	0	0.017691
Shuttleworthia_satelles	Firmicutes	2	6.35231	2	0.899284	0.000293053	0	0.0175037
Pelomonas_puraquae	Proteobacteria	11	6.3244	0	0	2.51e-05	0	0.0496531
Clostridium_subterminale	Firmicutes	1	6.26604	2	0.837107	0.000298157	119	0.00297181
Collinsella_aerofaciens	Actinobacteria	4	5.89641	3	1.22964	0.000297565	365	0.00565805
Treponema_amylovorum	Spirochaetes	2	5.6916	3	1.42657	0.000299428	224	0.0227124
Acinetobacter_lwoffii	Proteobacteria	5	5.48972	2	0.802011	0.000293493	0.5	0.0115309
Olsenella_uli	Actinobacteria	5	5.38444	8	3.70698	0.000302866	551	0.18919
Jeotgalicoccus_psychrophilus	Firmicutes	8	5.30558	5	2.63616	0.000295357	277	0.0260345
Acinetobacter_guillouiae	Proteobacteria	3	5.21079	2	0.824005	0.000293936	1	0.00786828
Clostridium_butyricum	Firmicutes	3	5.03101	4	1.97005	0.000297596	402	0.091449
Sharpea_azabuensis	Firmicutes	1	4.92006	2	0.881633	0.000293038	11	0
Neisseria_oralis	Proteobacteria	2	4.79986	7	3.23158	0.000297885	27	0.0899708
Serpens_flexibilis	Proteobacteria	6	4.774	5	2.94181	0.000297738	217	0.207128
Nocardioides_fulvus	Actinobacteria	3	4.7594	8	5.57006	0.000297764	82.6667	0.0569088
Bifidobacterium_longum	Actinobacteria	3	4.45365	1	0.410431	0.000293939	0	0.00257142
Akkermansia_muciniphila	Verrucomicrobia	8	4.26632	1	0.400186	0.000293956	0	0.0014516
Bifidobacterium_bifidum	Actinobacteria	1	3.97853	2	0.852958	0.000294562	178	0.00234905
Clostridium_baratii	Firmicutes	4	3.74682	6	3.03688	0.000297893	399	0.0246976
Johnsonella_ignava	Firmicutes	7	3.72452	9	6.59997	0.000297868	67	1
Lactococcus_garvieae	Firmicutes	9	3.6714	1	0.401005	0.000274149	0	0.00027447
Asticcacaulis_biprosthecium	Proteobacteria	7	3.64684	2	0.93019	0.000297745	183	0.0399529
Clostridium_tyrobutyricum	Firmicutes	5	3.21666	8	5.0118	0.000297549	183	0.207403
Haemophilus_influenzae	Proteobacteria	6	3.16214	7	3.08907	0.000302302	861	0.106597
Brachymonas_chironomi	Proteobacteria	1	3.10997	5	2.64295	0.000295019	647	0.0134647
Streptococcus_alactolyticus	Firmicutes	3	3.0754	1	0.455904	0.000294204	0	0.00672906
Capnocytophaga_ochracea	Bacteroidetes	5	2.7572	3	1.24936	0.00029582	44.5	0.0111158
Bifidobacterium_pseudolongum	Actinobacteria	11	2.60935	0	0	2.51e-05	0	0.0496531
Butyricicoccus_pullicaecorum	Firmicutes	3	2.5897	1	0.446302	0.000290534	0	0.00610396
Acinetobacter_rhizosphaerae	Proteobacteria	1	2.58691	3	1.60864	0.000296942	0	0.0598923
Bacteroides_barnesiae	Bacteroidetes	1	2.55003	3	1.4138	0.000292413	125	0.00258964
Clostridium_paraputrificum	Firmicutes	3	2.49147	10	5.22626	0.000302029	669	0.0478256
Corynebacterium_stationis	Actinobacteria	1	2.48918	8	3.78345	0.00030436	1147	0.0547331
Clostridium_tertium	Firmicutes	3	2.47919	14	6.95531	0.000304431	1860.55	0.145552
Bacillus_flexus	Firmicutes	7	2.44444	9	5.31679	0.000296544	200	0.685018
Succinatimonas_hippei	Proteobacteria	1	2.43718	3	1.45841	0.000297979	87	0.012355
Burkholderia_bryophila	Proteobacteria	7	2.39652	9	6.59997	0.000297868	92.5	1
Bergeyella_zoohelcum	Bacteroidetes	5	2.38987	7	3.84814	0.000299863	289	0.0679214
Neisseria_weaveri	Proteobacteria	2	2.38025	16	7.59822	0.000303445	961	0.262982
Craurococcus_roseus	Proteobacteria	3	2.33618	6	3.49765	0.000294094	231	0.0264869
Paenibacillus_edaphicus	Firmicutes	3	2.32328	2	1.25163	0.000290685	36	0.00570065
Blautia_producta	Firmicutes	8	2.31476	6	2.51923	0.000300423	678	0.0311965
Mycobacterium_vaccae	Actinobacteria	8	2.24494	5	3.12164	0.00029473	169	0.0237305
Bacteroides_acidifaciens	Bacteroidetes	7	2.21373	6	3.68366	0.000293759	0	0.65389
Bacillus_horti	Firmicutes	4	2.21194	10	5.87043	0.000299175	596	0.0496339
Acinetobacter_johnsonii	Proteobacteria	7	2.18588	9	3.85975	0.00030044	978	0.33092
Parabacteroides_distasonis	Bacteroidetes	1	2.16398	4	1.7959	0.000300156	245	0.018601
Aggregatibacter_pneumotropica	Proteobacteria	5	2.06407	9	5.08841	0.000302264	180	0.268348
Bosea_genosp	Proteobacteria	7	2.01187	6	3.02866	0.000295801	264.45	0.391543
Kingella_potus	Proteobacteria	2	1.98713	15	7.48838	0.000303935	613	0.291248
Lactobacillus_helveticus	Firmicutes	1	1.93879	4	1.90838	0.00029204	93	0.00578545
Actinobacillus_delphinicola	Proteobacteria	2	1.9243	15	7.39707	0.000302104	246	0.266468
Kingella_denitrificans	Proteobacteria	2	1.92118	15	7.03382	0.000304554	993	0.305005
Pusillimonas_terrae	Proteobacteria	8	1.86277	2	0.996833	0.000297516	25	0.00701322
Rubrivivax_gelatinosus	Proteobacteria	3	1.74796	8	5.57006	0.000297764	115.667	0.0569089
Coprococcus_eutactus	Firmicutes	8	1.72835	2	1.07942	0.00028998	57	0.00155412
Cardiobacterium_valvarum	Proteobacteria	6	1.66771	3	1.30942	0.000296696	144	0.0093353
Ruminococcus_bromii	Firmicutes	1	1.66739	3	1.27301	0.000300013	594	0.0187954
Phaeobacter_daeponensis	Proteobacteria	5	1.66009	7	3.84814	0.000299863	291	0.0679216
Bacteroides_uniformis	Bacteroidetes	11	1.5843	0	0	2.51e-05	0	0.0496531
Pseudomonas_syringae	Proteobacteria	11	1.55096	0	0	2.51e-05	0	0.0496531
Clostridium_spiroforme	Firmicutes	3	1.51759	4	1.68164	0.000297438	242	0.0206324
Mitsuaria_chitosanitabida	Proteobacteria	9	1.41432	4	2.38972	0.000279777	183	0.00354466
Clostridium_glycolicum	Firmicutes	3	1.37466	11	6.20029	0.000301916	692.5	0.0820973
Desulfovibrio_C21_c20	Proteobacteria	5	1.35932	9	5.42504	0.000301819	499	0.267276
Dorea_longicatena	Firmicutes	4	1.34905	6	2.85615	0.000300635	569	0.0165512
Blautia_obeum	Firmicutes	1	1.26582	6	3.24459	0.000301778	623	0.0242263
Prevotella_copri	Bacteroidetes	1	1.25218	10	4.74554	0.000302692	1061	0.0416552
Streptococcus_agalactiae	Firmicutes	11	1.24312	0	0	2.51e-05	0	0.0496531
Brachymonas_petroleovorans	Proteobacteria	5	1.23866	11	6.66064	0.000302188	270.167	0.355878
Roseomonas_lacus	Proteobacteria	4	1.20897	3	1.71401	0.000295094	0	0.0130666
Neisseria_shayeganii	Proteobacteria	2	1.19129	11	5.0148	0.000304647	1154	0.21316
Nocardioides_terrigena	Actinobacteria	5	1.15374	11	6.66064	0.000302188	278.667	0.355878
Lactobacillus_salivarius	Firmicutes	1	1.13694	1	0.446745	0.00028279	0	0.000260188
Clostridium_ljungdahlii	Firmicutes	5	1.10277	9	4.09392	0.000301611	617	0.165908
Enterococcus_casseliflavus	Firmicutes	1	1.08144	5	2.91193	0.000296184	70	0.0463921
Corynebacterium_variabile	Actinobacteria	4	1.06518	9	4.95193	0.000299311	354	0.0379492
Nocardioides_maritimus	Actinobacteria	3	1.06423	8	3.97281	0.000300048	325.45	0.0489391
Lactobacillus_mucosae	Firmicutes	1	1.03162	4	2.04791	0.00029337	153	0.00740614
Granulicatella_balaenopterae	Firmicutes	2	0.98645	5	2.46274	0.000298811	5	0.104848
Sphingomonas_asaccharolytica	Proteobacteria	7	0.957188	8	5.05729	0.000294677	246	0.776348
Diplazium_pycnocarpon	Proteobacteria	8	0.92636	9	5.92653	0.000300762	293.833	0.0474465
Brachybacterium_conglomeratum	Actinobacteria	1	0.880558	3	1.37483	0.000299164	331	0.020326
Gemmiger_formicilis	Firmicutes	1	0.87449	3	1.3116	0.000298549	311	0.00684099
Bacillus_psychrotolerans	Firmicutes	1	0.83152	1	0.474491	0.000282385	0	0.000470313
Psychrobacter_pulmonis	Proteobacteria	7	0.828096	9	6.59997	0.000297866	75	1
Parasegitibacter_luojiensis	Bacteroidetes	8	0.79501	9	5.92653	0.000300762	228.333	0.0474466
Pyramidobacter_piscolens	Synergistetes	1	0.718111	11	6.27824	0.000304762	996.75	0.118584
Bacteroides_plebeius	Bacteroidetes	8	0.700531	9	5.92653	0.000300762	261.833	0.0474466
Scopulibacillus_darangshiensis	Firmicutes	2	0.689234	1	0.42443	0.00029604	0	0.0298765
Abiotrophia_defectiva	Firmicutes	2	0.667358	7	3.39947	0.000302503	423	0.12434
Cetobacterium_somerae	Fusobacteria	5	0.635434	11	6.66064	0.000302188	278.167	0.355878
Petrimonas_sulfuriphila	Bacteroidetes	8	0.628545	8	3.8436	0.000302599	991	0.0415211
Clostridium_celatum	Firmicutes	6	0.616559	2	0.801291	0.000293253	0	0.00099414
Porifericola_rhodea	Bacteroidetes	7	0.591497	9	6.59997	0.000297866	73.5	1
Clostridium_cocleatum	Firmicutes	4	0.584245	4	2.12993	0.000296867	176	0.0183228
Selenomonas_ruminantium	Firmicutes	6	0.561117	10	6.01373	0.000305618	617.933	0.342163
Sphingomonas_mali	Proteobacteria	1	0.556616	4	1.96536	0.000296666	323	0.0509797
Sphingomonas_yabuuchiae	Proteobacteria	1	0.545936	4	1.96407	0.000294933	292	0.00549971
Clostridium_celerecrescens	Firmicutes	4	0.524567	7	3.74757	0.000298775	403	0.0201203
Streptococcus_equi	Firmicutes	3	0.524477	3	1.42104	0.000295267	1	0.0195752
Streptomyces_mashuensis	Actinobacteria	6	0.510868	10	6.01373	0.000305618	663.433	0.342163
Lactobacillus_manihotivorans	Firmicutes	3	0.50394	4	2.2488	0.000297838	305.45	0.0489438
Staphylococcus_saprophyticus	Firmicutes	4	0.495277	2	0.87123	0.000297625	162	0.0122396
Stenotrophomonas_geniculata	Proteobacteria	4	0.487396	2	1.40001	0.000291734	18	0.0133088
Corynebacterium_kroppenstedtii	Actinobacteria	4	0.479899	12	7.03827	0.000303963	858.5	0.0652535
Olsenella_umbonata	Actinobacteria	6	0.477031	2	0.86927	0.000298422	86	0.0217272
Clostridium_clostridioforme	Firmicutes	6	0.472971	5	2.36637	0.000300047	363.55	0.0943652
Treponema_socranskii	Spirochaetes	11	0.471469	0	0	2.51e-05	0	0.0496531
Luteimonas_mephitis	Proteobacteria	3	0.462656	9	5.37841	0.000300508	287.9	0.0656992
Agrobacterium_sullae	Proteobacteria	1	0.454457	11	6.27824	0.000304762	1003.25	0.118584
Paracoccus_aminovorans	Proteobacteria	3	0.429609	9	5.37841	0.000300508	196.1	0.0656992
Leptothrix_ochracea	Proteobacteria	11	0.41368	0	0	2.51e-05	0	0.0496531
Lactobacillus_iners	Firmicutes	11	0.412886	0	0	2.51e-05	0	0.0496531
Pediococcus_acidilactici	Firmicutes	8	0.404126	3	1.42347	0.00029328	0	0.0108154
Bartonella_tamiae	Proteobacteria	3	0.370103	12	6.52724	0.0003016	803.5	0.0631077
Bifidobacterium_adolescentis	Actinobacteria	3	0.367577	1	0.493227	0.000292635	0	0.00371988
Sharpea_p_3329_23G2	Firmicutes	7	0.350611	11	6.78313	0.000298998	547	0.802053
Rhodococcus_globerulus	Actinobacteria	5	0.347223	7	3.25784	0.000301519	554	0.106376
Roseomonas_stagni	Proteobacteria	9	0.343368	5	2.41891	0.000300658	1283	0.013768
Atopostipes_suicloacalis	Firmicutes	6	0.343063	4	1.96317	0.000297272	163	0.0163583
Lactobacillus_zeae	Firmicutes	4	0.334832	8	4.43458	0.000299263	516	0.034787
Neisseria_wadsworthii	Proteobacteria	2	0.334156	2	0.884071	0.000296589	0	0.0281312
Prevotella_ruminicola	Bacteroidetes	3	0.328693	8	5.57006	0.000297829	82.6667	0.0569089
Lactobacillus_hamsteri	Firmicutes	3	0.314286	7	3.20974	0.000300575	777	0.025194
Nostoc_muscorum	Cyanobacteria	4	0.312799	5	3.13138	0.000298414	229	0.025122
Haloplasma_contractile	Firmicutes	2	0.302617	2	0.900884	0.000295952	0	0.0372989
Pasteurella_aerogenes	Proteobacteria	2	0.299372	7	3.34618	0.00029937	45	0.0941919
Nocardia_concava	Actinobacteria	3	0.287963	6	3.01293	0.000297155	158	0.0241276
Peptostreptococcus_anaerobius	Firmicutes	2	0.237771	3	1.34537	0.000298398	199	0.049083
Actinobacillus_porcinus	Proteobacteria	2	0.226417	4	1.97431	0.000298224	0	0.0789589
Acholeplasma_brassicae	Tenericutes	3	0.225792	5	2.82151	0.000299979	0	0.0629849
Agromyces_mediolanus	Actinobacteria	3	0.215145	6	4.00952	0.000298844	46	0.0759154
Lysinibacillus_boronitolerans	Firmicutes	1	0.210588	5	2.78129	0.000297851	363	0.0430121
Ruminococcus_torques	Firmicutes	1	0.197811	4	1.90301	0.000289483	421	0.00408867
Sinobaca_beijingensis	Firmicutes	11	0.189978	0	0	2.51e-05	0	0.0496531
Anaerosinus_glycerini	Firmicutes	2	0.177713	5	2.2501	0.000300263	10	0.0724707
Nodosilinea_nodulosa	Cyanobacteria	1	0.174118	3	1.51171	0.000293524	135	0.00460858
Polyangium_brachysporum	Proteobacteria	6	0.163711	13	6.34957	0.00030445	1320	0.271155
Methylobacterium_hispanicum	Proteobacteria	3	0.162011	8	4.33809	0.00030303	596	0.0852055
Bacillus_fumarioli	Firmicutes	6	0.159123	10	6.01373	0.000305618	662.183	0.342163
Bacteroides_fragilis	Bacteroidetes	1	0.158235	4	1.86048	0.000298841	1	0.0283098
Clostridium_sordellii	Firmicutes	3	0.151251	5	2.99765	0.000290475	0	0.0241273
Pseudomonas_fragi	Proteobacteria	5	0.133246	3	1.3629	0.000294948	0	0.0898347
Clostridium_bartlettii	Firmicutes	4	0.130881	12	7.03827	0.000303963	695.5	0.0652533
Methylotenera_versatilis	Proteobacteria	4	0.123815	4	1.85573	0.000298411	0	0.0135401
Lactobacillus_delbrueckii	Firmicutes	1	0.122451	6	3.1261	0.000298231	432	0.0428549
Selenomonas_lacticifex	Firmicutes	4	0.120747	3	1.33166	0.000292854	183	0.00454589
Ruminococcus_albus	Firmicutes	1	0.120249	5	2.53191	0.000299765	161	0.0173416
Pseudoburkholderia_malthae	Proteobacteria	1	0.118133	2	0.96115	0.00028927	115	0.0625354
Rothia_terrae	Actinobacteria	7	0.111984	2	1.01556	0.000293731	183	0.0246986
Lactobacillus_agilis	Firmicutes	3	0.105686	6	4.00952	0.000298844	48	0.0759153
Selenomonas_bovis	Firmicutes	6	0.0964726	7	3.0134	0.000301932	569.5	0.0937163
Clostridium_acetobutylicum	Firmicutes	9	0.0897177	2	1.16563	0.000283059	0	0.00475164

## Sheet: Table S7
Table S7. KEGG pathwaysa associated with EIESC groups
KEGG Pathway	Description	LogFC	SE	p-values	FDR
PWY-6944	androstenedione degradation	-0.1399	0.06997	0.04551	1
PWY-6629	superpathway of L-tryptophan biosynthesis	0.7331	0.4051	0.07034	1
ECASYN-PWY	enterobacterial common antigen biosynthesis	0.6226	0.3778	0.09936	1
METHGLYUT-PWY	superpathway of methylglyoxal degradation	0.755	0.4925	0.1253	1
PWY-5392	reductive TCA cycle II	-0.173	0.1167	0.1381	1
ARGDEG-PWY	superpathway of L-arginine, putrescine, and 4-aminobutanoate degradation	0.6309	0.4337	0.1458	1
ORNARGDEG-PWY	superpathway of L-arginine and L-ornithine degradation	0.6309	0.4337	0.1458	1
PWY-7316	dTDP-N-acetylviosamine biosynthesis	-0.01086	0.007753	0.1612	1
PWY-7354	aclacinomycin biosynthesis	-0.0168	0.01199	0.1612	1
PWY-5499	vitamin B6 degradation	-0.02122	0.01515	0.1612	1
PWY-3941	&beta;-alanine biosynthesis II	-0.02422	0.01729	0.1612	1
CENTBENZCOA-PWY	benzoyl-CoA degradation II (anaerobic)	-0.02844	0.0203	0.1612	1
PWY-1361	benzoyl-CoA degradation I (aerobic)	-0.0312	0.02227	0.1612	1
PWY-3081	L-lysine biosynthesis V	-0.03475	0.0248	0.1612	1
PWY-7286	7-(3-amino-3-carboxypropyl)-wyosine biosynthesis	-0.03609	0.02576	0.1612	1
PWY-6654	phosphopantothenate biosynthesis III	-0.04786	0.03416	0.1612	1
PWY-6350	archaetidylinositol biosynthesis	-0.04976	0.03551	0.1612	1
PWY-6349	CDP-archaeol biosynthesis	-0.05026	0.03587	0.1612	1
PWY-7385	1,3-propanediol biosynthesis (engineered)	-0.05727	0.04087	0.1612	1
PWY-7209	superpathway of pyrimidine ribonucleosides degradation	-0.07014	0.05006	0.1612	1
PWY-722	nicotinate degradation I	-0.07037	0.05022	0.1612	1
PWY-6148	tetrahydromethanopterin biosynthesis	-0.07856	0.05607	0.1612	1
PWY-6731	starch degradation III	-0.08514	0.06077	0.1612	1
PWY-7046	4-coumarate degradation (anaerobic)	-0.08963	0.06397	0.1612	1
PWY-6957	mandelate degradation to acetyl-CoA	-0.1038	0.07405	0.1612	1
P241-PWY	coenzyme B biosynthesis	-0.1038	0.07411	0.1612	1
PWY-622	starch biosynthesis	-0.11	0.07848	0.1612	1
PWY-1882	superpathway of C1 compounds oxidation to CO2	-0.1182	0.08436	0.1612	1
3-HYDROXYPHENYLACETATE-DEGRADATION-PWY	4-hydroxyphenylacetate degradation	0.4939	0.3531	0.1619	1
AEROBACTINSYN-PWY	aerobactin biosynthesis	-0.04698	0.0341	0.1683	1
PWY-6992	1,5-anhydrofructose degradation	-0.1426	0.1036	0.1687	1
METHANOGENESIS-PWY	methanogenesis from H2 and CO2	-0.1184	0.08765	0.1767	1
PWY-6581	spirilloxanthin and 2,2'-diketo-spirilloxanthin biosynthesis	-0.006337	0.004926	0.1983	1
VALDEG-PWY	L-valine degradation I	-0.03487	0.02795	0.2121	1
PWY-6486	D-galacturonate degradation II	-0.001296	0.001062	0.2225	1
PWY-5654	2-amino-3-carboxymuconate semialdehyde degradation to 2-oxopentenoate	-0.8464	0.7286	0.2454	1
PWY-1501	mandelate degradation I	-0.06745	0.06006	0.2614	1
PWY-3801	sucrose degradation II (sucrose synthase)	-0.1803	0.1607	0.2618	1
PWY0-1338	polymyxin resistance	0.4198	0.3771	0.2656	1
PWY-5419	catechol degradation to 2-oxopent-4-enoate II	-0.6967	0.6424	0.2781	1
PWY-5430	meta cleavage pathway of aromatic compounds	-1.25	1.181	0.2897	1
PWY-5420	catechol degradation II (meta-cleavage pathway)	-0.6319	0.6008	0.2929	1
PWY-5529	superpathway of bacteriochlorophyll a biosynthesis	-0.09363	0.08911	0.2934	1
PWY-6505	L-tryptophan degradation XII (Geobacillus)	-1.043	0.9985	0.2963	1
PWY-6210	2-aminophenol degradation	-1.038	1.001	0.2998	1
PWY-6713	L-rhamnose degradation II	-0.008067	0.007799	0.301	1
ORNDEG-PWY	superpathway of ornithine degradation	0.4766	0.4805	0.3212	1
PWY-5183	superpathway of aerobic toluene degradation	-0.07598	0.07832	0.332	1
PWY-1422	vitamin E biosynthesis (tocopherols)	0.002948	0.003059	0.3352	1
PWY-6338	superpathway of vanillin and vanillate degradation	-0.6913	0.7248	0.3402	1
PWY-7097	vanillin and vanillate degradation I	-0.6913	0.7248	0.3402	1
PWY-6107	chlorosalicylate degradation	-1.241	1.303	0.341	1
PWY-7098	vanillin and vanillate degradation II	-0.6871	0.7231	0.342	1
PWY-5677	succinate fermentation to butanoate	0.5336	0.5628	0.3431	1
DHGLUCONATE-PYR-CAT-PWY	glucose degradation (oxidative)	0.4563	0.4983	0.3598	1
PWY-5647	2-nitrobenzoate degradation I	-0.6722	0.7761	0.3864	1
PWY-5655	L-tryptophan degradation IX	-0.6201	0.7393	0.4016	1
PWY-5266	p-cymene degradation	-1.332	1.672	0.4255	1
PWY-5273	p-cumate degradation	-1.332	1.672	0.4255	1
PWY-181	photorespiration	0.4465	0.5632	0.4279	1
PWY-6174	mevalonate pathway II (archaea)	-1.073	1.364	0.4317	1
PWY-6071	superpathway of phenylethylamine degradation	-0.3136	0.4058	0.4397	1
PWY-5941	glycogen degradation II (eukaryotic)	-0.8862	1.291	0.4925	1
PWY0-321	phenylacetate degradation I (aerobic)	-0.2698	0.4004	0.5005	1
PWY-6339	syringate degradation	-0.4584	0.7022	0.5139	1
PWY-7295	L-arabinose degradation IV	0.01196	0.01989	0.5476	1
PWY-5509	adenosylcobalamin biosynthesis from cobyrinate a,c-diamide I	0.2563	0.4397	0.56	1
PWY-6269	adenosylcobalamin salvage from cobinamide II	0.2555	0.4411	0.5625	1
PWY-7031	protein N-glycosylation (bacterial)	-0.4638	0.8099	0.5669	1
COBALSYN-PWY	adenosylcobalamin salvage from cobinamide I	0.2449	0.434	0.5726	1
PWY-7084	nitrifier denitrification	-0.03034	0.05431	0.5764	1
PWY-6948	sitosterol degradation to androstenedione	-0.5684	1.038	0.5839	1
P101-PWY	ectoine biosynthesis	-0.2297	0.4324	0.5952	1
PWY-4722	creatinine degradation II	-0.03442	0.06536	0.5984	1
PWY-3781	aerobic respiration I (cytochrome c)	-0.2627	0.5037	0.6019	1
PWY-6588	pyruvate fermentation to acetone	0.183	0.3581	0.6094	1
PWY-6641	superpathway of sulfolactate degradation	-0.8461	1.659	0.6101	1
REDCITCYC	TCA cycle VIII (helicobacter)	-0.2151	0.4307	0.6175	1
PWY-5022	4-aminobutanoate degradation V	0.2742	0.5588	0.6237	1
PWY-7377	cob(II)yrinate a,c-diamide biosynthesis I (early cobalt insertion)	0.2242	0.4619	0.6274	1
PWY-5100	pyruvate fermentation to acetate and lactate II	0.1533	0.3176	0.6295	1
PWY-4361	S-methyl-5-thio-&alpha;-D-ribose 1-phosphate degradation	-0.1873	0.3892	0.6304	1
PWY-7527	L-methionine salvage cycle III	-0.1871	0.389	0.6305	1
PWY-6396	superpathway of 2,3-butanediol biosynthesis	-0.4217	0.883	0.6329	1
PWY-5675	nitrate reduction V (assimilatory)	-0.007125	0.01502	0.6352	1
PWY-6728	methylaspartate cycle	0.212	0.4474	0.6356	1
PWY-6143	CMP-pseudaminate biosynthesis	-0.3945	0.8351	0.6367	1
CHLOROPHYLL-SYN	chlorophyllide a biosynthesis I (aerobic, light-dependent)	0.4868	1.063	0.647	1
PWY-5676	acetyl-CoA fermentation to butanoate II	0.241	0.5286	0.6485	1
P341-PWY	glycolysis V (Pyrococcus)	0.1337	0.2953	0.6508	1
GLYCOGENSYNTH-PWY	glycogen biosynthesis I (from ADP-D-Glucose)	0.1249	0.2796	0.6552	1
PWY-7373	superpathway of demethylmenaquinol-6 biosynthesis II	-0.2858	0.6452	0.6578	1
GALLATE-DEGRADATION-II-PWY	gallate degradation I	-0.3259	0.7441	0.6614	1
PWY0-1415	superpathway of heme biosynthesis from uroporphyrinogen-III	-0.1127	0.2603	0.665	1
GALACTARDEG-PWY	D-galactarate degradation I	0.1719	0.4	0.6675	1
GLUCARGALACTSUPER-PWY	superpathway of D-glucarate and D-galactarate degradation	0.1719	0.4	0.6675	1
P162-PWY	L-glutamate degradation V (via hydroxyglutarate)	0.2187	0.5106	0.6684	1
PWY-7446	sulfoglycolysis	0.1546	0.3726	0.6782	1
PWY-5181	toluene degradation III (aerobic) (via p-cresol)	-0.1653	0.4017	0.6807	1
PWY-5910	superpathway of geranylgeranyldiphosphate biosynthesis I (via mevalonate)	0.1656	0.4053	0.6828	1
PWY-922	mevalonate pathway I	0.1738	0.428	0.6847	1
P261-PWY	coenzyme M biosynthesis I	-0.2981	0.7394	0.6868	1
PWY-7007	methyl ketone biosynthesis	-0.5112	1.268	0.6868	1
PWY-6609	adenine and adenosine salvage III	0.1164	0.2905	0.6888	1
METH-ACETATE-PWY	methanogenesis from acetate	0.3604	0.9023	0.6896	1
GLCMANNANAUT-PWY	superpathway of N-acetylglucosamine, N-acetylmannosamine and N-acetylneuraminate degradation	0.1247	0.3135	0.6907	1
PWY-6737	starch degradation V	0.1045	0.2626	0.6907	1
TCA-GLYOX-BYPASS	superpathway of glyoxylate bypass and TCA	-0.3192	0.8188	0.6967	1
LACTOSECAT-PWY	lactose and galactose degradation I	0.1881	0.4876	0.6997	1
PWY0-1296	purine ribonucleosides degradation	0.1455	0.3781	0.7003	1
GLYCOLYSIS-TCA-GLYOX-BYPASS	superpathway of glycolysis, pyruvate dehydrogenase, TCA, and glyoxylate bypass	-0.2716	0.7104	0.7022	1
PWY-7220	adenosine deoxyribonucleotides de novo biosynthesis II	0.1085	0.2932	0.7112	1
PWY-7222	guanosine deoxyribonucleotides de novo biosynthesis II	0.1085	0.2932	0.7112	1
PWY-5532	adenosine nucleotides degradation IV	-0.4368	1.18	0.7113	1
PWY-5178	toluene degradation IV (aerobic) (via catechol)	0.1747	0.4746	0.7128	1
GLYOXYLATE-BYPASS	glyoxylate cycle	-0.3573	0.9742	0.7138	1
PWY-7090	UDP-2,3-diacetamido-2,3-dideoxy-&alpha;-D-mannuronate biosynthesis	0.3434	0.9371	0.714	1
P441-PWY	superpathway of N-acetylneuraminate degradation	0.09265	0.259	0.7205	1
PWY-5198	factor 420 biosynthesis	0.3536	1.008	0.7258	1
HEXITOLDEGSUPER-PWY	superpathway of hexitol degradation (bacteria)	0.1203	0.3431	0.7258	1
P108-PWY	pyruvate fermentation to propanoate I	0.1346	0.3841	0.726	1
P105-PWY	TCA cycle IV (2-oxoglutarate decarboxylase)	-0.2073	0.5928	0.7265	1
PWY0-1298	superpathway of pyrimidine deoxyribonucleosides degradation	0.1306	0.3771	0.729	1
PWY0-1297	superpathway of purine deoxyribonucleosides degradation	0.1086	0.3155	0.7307	1
PWY-7199	pyrimidine deoxyribonucleosides salvage	0.1017	0.2974	0.7325	1
PWY-6892	thiazole biosynthesis I (E. coli)	0.11	0.3222	0.7329	1
PWY-7094	fatty acid salvage	-0.2732	0.8006	0.7329	1
NONOXIPENT-PWY	pentose phosphate pathway (non-oxidative branch)	0.08705	0.2567	0.7345	1
PROTOCATECHUATE-ORTHO-CLEAVAGE-PWY	protocatechuate degradation II (ortho-cleavage pathway)	-0.3151	0.931	0.7351	1
PWY-5104	L-isoleucine biosynthesis IV	0.09441	0.282	0.7377	1
PWY-7392	taxadiene biosynthesis (engineered)	0.0935	0.2807	0.739	1
PWY-6317	galactose degradation I (Leloir pathway)	0.1019	0.3075	0.7405	1
PWY-7315	dTDP-N-acetylthomosamine biosynthesis	0.511	1.553	0.7422	1
PWY0-1479	tRNA processing	-0.1342	0.4081	0.7423	1
GOLPDLCAT-PWY	superpathway of glycerol degradation to 1,3-propanediol	0.3248	1.017	0.7493	1
GLUCARDEG-PWY	D-glucarate degradation I	0.1396	0.4374	0.7497	1
PWY-6562	norspermidine biosynthesis	-0.4224	1.344	0.7533	1
P163-PWY	L-lysine fermentation to acetate and butanoate	0.2204	0.7025	0.7537	1
PWY-5741	ethylmalonyl-CoA pathway	0.2214	0.708	0.7545	1
P161-PWY	acetylene degradation	0.1102	0.3557	0.7568	1
PWY-5484	glycolysis II (from fructose 6-phosphate)	0.0775	0.2512	0.7577	1
PWY-7663	gondoate biosynthesis (anaerobic)	0.07735	0.251	0.7579	1
GALACTUROCAT-PWY	D-galacturonate degradation I	0.1332	0.4322	0.758	1
PWY-6126	superpathway of adenosine nucleotides de novo biosynthesis II	0.0796	0.2589	0.7585	1
GLYCOL-GLYOXDEG-PWY	superpathway of glycol metabolism and degradation	-0.2424	0.7918	0.7595	1
PWY-6891	thiazole biosynthesis II (Bacillus)	0.1294	0.4291	0.7629	1
P621-PWY	nylon-6 oligomer degradation	-0.5113	1.695	0.7629	1
KDO-NAGLIPASYN-PWY	superpathway of (Kdo)2-lipid A biosynthesis	-0.1837	0.6169	0.7659	1
GLYCOLYSIS	glycolysis I (from glucose 6-phosphate)	0.07502	0.2523	0.7662	1
GLUCUROCAT-PWY	superpathway of &beta;-D-glucuronide and D-glucuronate degradation	0.1192	0.4015	0.7665	1
P23-PWY	reductive TCA cycle I	-0.07823	0.2674	0.7698	1
PWY-7229	superpathway of adenosine nucleotides de novo biosynthesis I	0.07447	0.2558	0.7709	1
POLYAMINSYN3-PWY	superpathway of polyamine biosynthesis II	0.1056	0.3637	0.7717	1
GLUCOSE1PMETAB-PWY	glucose and glucose-1-phosphate degradation	-0.09376	0.3257	0.7734	1
CALVIN-PWY	Calvin-Benson-Bassham cycle	0.06907	0.2418	0.7751	1
MET-SAM-PWY	superpathway of S-adenosyl-L-methionine biosynthesis	0.08199	0.2872	0.7753	1
OANTIGEN-PWY	O-antigen building blocks biosynthesis (E. coli)	0.06908	0.2426	0.7758	1
PWY-6386	UDP-N-acetylmuramoyl-pentapeptide biosynthesis II (lysine-containing)	0.06992	0.25	0.7797	1
ANAGLYCOLYSIS-PWY	glycolysis III (from glucose)	0.06972	0.2499	0.7802	1
PWY-6404	superpathway of mycolyl-arabinogalactan-peptidoglycan complex biosynthesis	-0.267	0.9615	0.7813	1
PWY-7323	superpathway of GDP-mannose-derived O-antigen building blocks biosynthesis	0.08571	0.3118	0.7834	1
PWY0-1533	methylphosphonate degradation I	0.3502	1.284	0.785	1
THRESYN-PWY	superpathway of L-threonine biosynthesis	0.0676	0.2478	0.785	1
PWY-5686	UMP biosynthesis	0.06991	0.2577	0.7862	1
PWY-6387	UDP-N-acetylmuramoyl-pentapeptide biosynthesis I (meso-diaminopimelate containing)	0.06734	0.2499	0.7876	1
HISDEG-PWY	L-histidine degradation I	0.1104	0.4111	0.7882	1
HOMOSER-METSYN-PWY	L-methionine biosynthesis I	0.08054	0.3013	0.7893	1
PWY-5973	cis-vaccenate biosynthesis	0.06615	0.2482	0.7898	1
PEPTIDOGLYCANSYN-PWY	peptidoglycan biosynthesis I (meso-diaminopimelate containing)	0.06639	0.2497	0.7903	1
PWY-6385	peptidoglycan biosynthesis III (mycobacteria)	0.06637	0.2497	0.7904	1
GLYCOCAT-PWY	glycogen degradation I (bacterial)	0.0791	0.298	0.7907	1
TRNA-CHARGING-PWY	tRNA charging	0.06599	0.2496	0.7915	1
PWY-5347	superpathway of L-methionine biosynthesis (transsulfuration)	0.06588	0.25	0.7922	1
PWY-7328	superpathway of UDP-glucose-derived O-antigen building blocks biosynthesis	-0.07763	0.2974	0.7941	1
PWY-7200	superpathway of pyrimidine deoxyribonucleoside salvage	0.0683	0.2635	0.7955	1
COLANSYN-PWY	colanic acid building blocks biosynthesis	0.07707	0.2976	0.7956	1
PWY-7219	adenosine ribonucleotides de novo biosynthesis	0.06404	0.2472	0.7956	1
PWY-5028	L-histidine degradation II	0.3552	1.373	0.7959	1
TCA	TCA cycle I (prokaryotic)	-0.07635	0.2972	0.7973	1
DTDPRHAMSYN-PWY	dTDP-L-rhamnose biosynthesis I	0.06365	0.2485	0.7979	1
ANAEROFRUCAT-PWY	homolactic fermentation	0.06647	0.2599	0.7982	1
METHYLGALLATE-DEGRADATION-PWY	methylgallate degradation	-0.1102	0.4333	0.7993	1
GALLATE-DEGRADATION-I-PWY	gallate degradation II	-0.1101	0.4334	0.7994	1
PWY-6263	superpathway of menaquinol-8 biosynthesis II	-0.1581	0.622	0.7994	1
PWY-5345	superpathway of L-methionine biosynthesis (by sulfhydrylation)	-0.1268	0.511	0.804	1
PWY-7332	superpathway of UDP-N-acetylglucosamine-derived O-antigen building blocks biosynthesis	0.1575	0.6355	0.8042	1
PWY-6123	inosine-5'-phosphate biosynthesis I	0.06223	0.2523	0.8052	1
PWY-6165	chorismate biosynthesis II (archaea)	0.002778	0.01128	0.8055	1
GLUTORN-PWY	L-ornithine biosynthesis	-0.07102	0.2901	0.8066	1
PWY-7187	pyrimidine deoxyribonucleotides de novo biosynthesis II	0.06202	0.2576	0.8098	1
1CMET2-PWY	N10-formyl-tetrahydrofolate biosynthesis	0.062	0.2582	0.8102	1
POLYAMSYN-PWY	superpathway of polyamine biosynthesis I	0.07391	0.3086	0.8107	1
PWY-6163	chorismate biosynthesis from 3-dehydroquinate	0.06078	0.254	0.8109	1
CODH-PWY	reductive acetyl coenzyme A pathway	0.2891	1.211	0.8113	1
PWY-5154	L-arginine biosynthesis III (via N-acetyl-L-citrulline)	-0.09542	0.4021	0.8124	1
SO4ASSIM-PWY	sulfate reduction I (assimilatory)	-0.1692	0.7157	0.8131	1
PWY-3001	superpathway of L-isoleucine biosynthesis I	0.05735	0.2433	0.8137	1
PWY-6628	superpathway of L-phenylalanine biosynthesis	0.05743	0.2468	0.816	1
PWY-6969	TCA cycle V (2-oxoglutarate:ferredoxin oxidoreductase)	-0.06711	0.2886	0.8161	1
PWY-2941	L-lysine biosynthesis II	0.08858	0.3835	0.8173	1
PWY-7221	guanosine ribonucleotides de novo biosynthesis	0.05873	0.2542	0.8173	1
PWY-6478	GDP-D-glycero-&alpha;-D-manno-heptose biosynthesis	0.1364	0.5913	0.8176	1
PWY-6700	queuosine biosynthesis	0.05968	0.2606	0.8189	1
PWY-7196	superpathway of pyrimidine ribonucleosides salvage	0.05986	0.2625	0.8196	1
FOLSYN-PWY	superpathway of tetrahydrofolate biosynthesis and salvage	0.05373	0.2386	0.8219	1
PWY-7208	superpathway of pyrimidine nucleobases salvage	0.05832	0.2617	0.8237	1
PWY-7371	1,4-dihydroxy-6-naphthoate biosynthesis II	-0.146	0.6552	0.8237	1
PWY-6630	superpathway of L-tyrosine biosynthesis	0.05471	0.2468	0.8246	1
SULFATE-CYS-PWY	superpathway of sulfate assimilation and cysteine biosynthesis	-0.1223	0.5522	0.8247	1
ARO-PWY	chorismate biosynthesis I	0.0555	0.2514	0.8253	1
PWY1G-0	mycothiol biosynthesis	-0.1582	0.7181	0.8256	1
LIPASYN-PWY	phospholipases	-0.01218	0.0559	0.8276	1
PWY-5121	superpathway of geranylgeranyl diphosphate biosynthesis II (via MEP)	0.05413	0.2491	0.828	1
COA-PWY	coenzyme A biosynthesis I	0.05416	0.2505	0.8288	1
PWY-6612	superpathway of tetrahydrofolate biosynthesis	0.05205	0.2409	0.8289	1
ARGSYNBSUB-PWY	L-arginine biosynthesis II (acetyl cycle)	-0.05414	0.2505	0.8289	1
PWY-6703	preQ0 biosynthesis	0.05769	0.2673	0.8291	1
COMPLETE-ARO-PWY	superpathway of aromatic amino acid biosynthesis	0.05428	0.2527	0.8299	1
PWY-6121	5-aminoimidazole ribonucleotide biosynthesis I	0.05318	0.2476	0.83	1
PWY-6895	superpathway of thiamin diphosphate biosynthesis II	0.06437	0.3006	0.8305	1
BRANCHED-CHAIN-AA-SYN-PWY	superpathway of branched amino acid biosynthesis	0.0515	0.2411	0.8308	1
UDPNAGSYN-PWY	UDP-N-acetyl-D-glucosamine biosynthesis I	0.05399	0.254	0.8317	1
PWY-5695	urate biosynthesis/inosine 5'-phosphate degradation	0.05194	0.245	0.8321	1
RIBOSYN2-PWY	flavin biosynthesis I (bacteria and plants)	0.05078	0.2395	0.8321	1
PWY0-166	superpathway of pyrimidine deoxyribonucleotides de novo biosynthesis (E. coli)	0.05351	0.2548	0.8337	1
PWY-6122	5-aminoimidazole ribonucleotide biosynthesis II	0.05319	0.2533	0.8337	1
PWY-6277	superpathway of 5-aminoimidazole ribonucleotide biosynthesis	0.05319	0.2533	0.8337	1
PWY-7255	ergothioneine biosynthesis I (bacteria)	-0.2746	1.311	0.8341	1
PWY-7616	methanol oxidation to carbon dioxide	0.2691	1.318	0.8382	1
PWY-5103	L-isoleucine biosynthesis III	0.04908	0.2405	0.8383	1
ALL-CHORISMATE-PWY	superpathway of chorismate metabolism	0.08617	0.4224	0.8384	1
DENOVOPURINE2-PWY	superpathway of purine nucleotides de novo biosynthesis II	0.05195	0.2551	0.8387	1
GLUCONEO-PWY	gluconeogenesis I	0.04976	0.2492	0.8418	1
PWY-5101	L-isoleucine biosynthesis II	0.04686	0.2392	0.8446	1
PWY-6185	4-methylcatechol degradation (ortho cleavage)	-0.08032	0.4166	0.8471	1
ILEUSYN-PWY	L-isoleucine biosynthesis I (from threonine)	0.0496	0.2589	0.8481	1
VALSYN-PWY	L-valine biosynthesis	0.0496	0.2589	0.8481	1
FERMENTATION-PWY	mixed acid fermentation	0.0445	0.2325	0.8482	1
PWY-5855	ubiquinol-7 biosynthesis (prokaryotic)	-0.1402	0.7343	0.8486	1
PWY-5856	ubiquinol-9 biosynthesis (prokaryotic)	-0.1402	0.7343	0.8486	1
PWY-5857	ubiquinol-10 biosynthesis (prokaryotic)	-0.1402	0.7343	0.8486	1
PWY-6708	ubiquinol-8 biosynthesis (prokaryotic)	-0.1402	0.7343	0.8486	1
PWY-6147	6-hydroxymethyl-dihydropterin diphosphate biosynthesis I	0.04819	0.2533	0.8491	1
UBISYN-PWY	superpathway of ubiquinol-8 biosynthesis (prokaryotic)	-0.1396	0.7358	0.8495	1
PWY-6507	4-deoxy-L-threo-hex-4-enopyranuronate degradation	0.06449	0.341	0.85	1
PWY-7254	TCA cycle VII (acetate-producers)	-0.06184	0.3284	0.8507	1
NAD-BIOSYNTHESIS-II	NAD salvage pathway II	0.08262	0.4407	0.8513	1
PWY-6876	isopropanol biosynthesis	0.1434	0.7679	0.8519	1
PWY-5747	2-methylcitrate cycle II	-0.1788	0.9612	0.8525	1
DENITRIFICATION-PWY	nitrate reduction I (denitrification)	-0.1364	0.7382	0.8534	1
GALACT-GLUCUROCAT-PWY	superpathway of hexuronide and hexuronate degradation	0.08293	0.4534	0.8549	1
PWY0-162	superpathway of pyrimidine ribonucleotides de novo biosynthesis	0.0463	0.2547	0.8557	1
PWY-7391	isoprene biosynthesis II (engineered)	-0.06159	0.3426	0.8573	1
PWY-2942	L-lysine biosynthesis III	0.04609	0.2582	0.8583	1
PWY-5845	superpathway of menaquinol-9 biosynthesis	0.07815	0.4381	0.8584	1
PWY-5850	superpathway of menaquinol-6 biosynthesis I	0.07815	0.4381	0.8584	1
PWY-5896	superpathway of menaquinol-10 biosynthesis	0.07815	0.4381	0.8584	1
NAGLIPASYN-PWY	lipid IVA biosynthesis	0.04507	0.2557	0.8601	1
PWY0-42	2-methylcitrate cycle I	0.1788	1.017	0.8604	1
PWY-6125	superpathway of guanosine nucleotides de novo biosynthesis II	0.04548	0.259	0.8606	1
PWY-841	superpathway of purine nucleotides de novo biosynthesis I	0.0434	0.2505	0.8625	1
PWY-5860	superpathway of demethylmenaquinol-6 biosynthesis I	0.07552	0.4397	0.8636	1
PWY-5862	superpathway of demethylmenaquinol-9 biosynthesis	0.07552	0.4397	0.8636	1
P184-PWY	protocatechuate degradation I (meta-cleavage pathway)	-0.07016	0.4172	0.8664	1
FAO-PWY	fatty acid &beta;-oxidation I	-0.1306	0.7819	0.8673	1
PWY-6471	peptidoglycan biosynthesis IV (Enterococcus faecium)	0.05714	0.3435	0.8679	1
PWY0-781	aspartate superpathway	0.03629	0.2184	0.868	1
CATECHOL-ORTHO-CLEAVAGE-PWY	catechol degradation to &beta;-ketoadipate	0.06403	0.388	0.8689	1
PWY-621	sucrose degradation III (sucrose invertase)	0.053	0.3215	0.8691	1
AST-PWY	L-arginine degradation II (AST pathway)	0.2231	1.355	0.8692	1
PWY-1861	formaldehyde assimilation II (RuMP Cycle)	0.1415	0.8622	0.8697	1
RUMP-PWY	formaldehyde oxidation I	0.141	0.8613	0.87	1
PWY-7376	cob(II)yrinate a,c-diamide biosynthesis II (late cobalt incorporation)	-0.1756	1.073	0.87	1
PHOSLIPSYN-PWY	superpathway of phospholipid biosynthesis I (bacteria)	0.03927	0.2405	0.8703	1
KETOGLUCONMET-PWY	ketogluconate metabolism	0.166	1.018	0.8705	1
PWY-5177	glutaryl-CoA degradation	-0.109	0.673	0.8713	1
PWY-1269	CMP-3-deoxy-D-manno-octulosonate biosynthesis I	0.04165	0.2573	0.8714	1
FASYN-INITIAL-PWY	superpathway of fatty acid biosynthesis initiation (E. coli)	-0.05146	0.318	0.8714	1
P381-PWY	adenosylcobalamin biosynthesis II (late cobalt incorporation)	-0.1683	1.05	0.8727	1
POLYISOPRENSYN-PWY	polyisoprenoid biosynthesis (E. coli)	0.03968	0.2481	0.8729	1
PWY-7347	sucrose biosynthesis III	-0.3469	2.195	0.8744	1
SUCSYN-PWY	sucrose biosynthesis I (from photosynthesis)	-0.3455	2.191	0.8747	1
PWY-7111	pyruvate fermentation to isobutanol (engineered)	0.04212	0.268	0.8751	1
TYRFUMCAT-PWY	L-tyrosine degradation I	0.1495	0.9514	0.8752	1
PWY0-1586	peptidoglycan maturation (meso-diaminopimelate containing)	0.05123	0.3315	0.8772	1
P461-PWY	hexitol fermentation to lactate, formate, ethanol and acetate	0.08272	0.5407	0.8784	1
PWYG-321	mycolate biosynthesis	-0.04135	0.2704	0.8785	1
SALVADEHYPOX-PWY	adenosine nucleotides degradation II	-0.08695	0.5744	0.8797	1
PWY0-862	(5Z)-dodec-5-enoate biosynthesis	0.0474	0.3144	0.8802	1
LPSSYN-PWY	superpathway of lipopolysaccharide biosynthesis	0.1942	1.29	0.8803	1
P124-PWY	Bifidobacterium shunt	0.07283	0.4861	0.8809	1
PWY-5989	stearate biosynthesis II (bacteria and plants)	-0.04319	0.29	0.8816	1
THISYN-PWY	superpathway of thiamin diphosphate biosynthesis I	0.03868	0.2615	0.8824	1
NONMEVIPP-PWY	methylerythritol phosphate pathway I	0.03547	0.2405	0.8828	1
PWY-7560	methylerythritol phosphate pathway II	0.03547	0.2405	0.8828	1
HEME-BIOSYNTHESIS-II	heme biosynthesis I (aerobic)	-0.05222	0.3547	0.8829	1
P122-PWY	heterolactic fermentation	0.07152	0.4865	0.8831	1
PWY-5265	peptidoglycan biosynthesis II (staphylococci)	-0.1535	1.063	0.8852	1
PWY-7237	myo-, chiro- and scillo-inositol degradation	-0.09621	0.6808	0.8876	1
P4-PWY	superpathway of L-lysine, L-threonine and L-methionine biosynthesis I	0.03077	0.224	0.8908	1
PWY0-1277	3-phenylpropanoate and 3-(3-hydroxyphenyl)propanoate degradation	-0.05901	0.43	0.8909	1
PWY-5920	superpathway of heme biosynthesis from glycine	-0.08953	0.661	0.8923	1
SER-GLYSYN-PWY	superpathway of L-serine and glycine biosynthesis I	0.02933	0.2189	0.8934	1
CRNFORCAT-PWY	creatinine degradation I	-0.1187	0.8907	0.894	1
PWY-5189	tetrapyrrole biosynthesis II (from glycine)	0.03088	0.232	0.8941	1
PWY490-3	nitrate reduction VI (assimilatory)	0.09669	0.7285	0.8944	1
PWY-6282	palmitoleate biosynthesis I (from (5Z)-dodec-5-enoate)	-0.0377	0.2904	0.8967	1
P281-PWY	3-phenylpropanoate degradation	-0.05169	0.3994	0.897	1
FUC-RHAMCAT-PWY	superpathway of fucose and rhamnose degradation	-0.05728	0.4434	0.8972	1
PWY-5180	toluene degradation I (aerobic) (via o-cresol)	0.1439	1.121	0.8979	1
PWY-5182	toluene degradation II (aerobic) (via 4-methylcatechol)	0.1439	1.121	0.8979	1
PWY-1541	superpathway of taurine degradation	-0.1776	1.398	0.8989	1
PWY-7539	6-hydroxymethyl-dihydropterin diphosphate biosynthesis III (Chlamydia)	0.03021	0.2406	0.9001	1
PWY-5667	CDP-diacylglycerol biosynthesis I	0.03029	0.2421	0.9005	1
PWY0-1319	CDP-diacylglycerol biosynthesis II	0.03029	0.2421	0.9005	1
PWY-5531	chlorophyllide a biosynthesis II (anaerobic)	0.1139	0.9127	0.9006	1
PWY-7159	chlorophyllide a biosynthesis III (aerobic, light independent)	0.1139	0.9127	0.9006	1
PWY-7228	superpathway of guanosine nucleotides de novo biosynthesis I	0.03164	0.2556	0.9015	1
PYRIDOXSYN-PWY	pyridoxal 5'-phosphate biosynthesis I	0.07086	0.5791	0.9026	1
PWY-5417	catechol degradation III (ortho-cleavage pathway)	0.05074	0.4172	0.9032	1
PWY-5431	aromatic compounds degradation via &beta;-ketoadipate	0.05074	0.4172	0.9032	1
PWY-5913	TCA cycle VI (obligate autotrophs)	0.03389	0.2804	0.9038	1
PWY-7211	superpathway of pyrimidine deoxyribonucleotides de novo biosynthesis	-0.02682	0.2219	0.9038	1
P221-PWY	octane oxidation	0.08623	0.7353	0.9066	1
ENTBACSYN-PWY	enterobactin biosynthesis	-0.07815	0.6696	0.9071	1
HCAMHPDEG-PWY	3-phenylpropanoate and 3-(3-hydroxyphenyl)propanoate degradation to 2-oxopent-4-enoate	-0.05324	0.4596	0.9078	1
PWY-6690	cinnamate and 3-hydroxycinnamate degradation to 2-oxopent-4-enoate	-0.05324	0.4596	0.9078	1
PWY-7197	pyrimidine deoxyribonucleotide phosphorylation	0.02982	0.258	0.908	1
PWY-6151	S-adenosyl-L-methionine cycle I	0.02691	0.2335	0.9083	1
LEU-DEG2-PWY	L-leucine degradation I	0.124	1.084	0.9089	1
PWY-5188	tetrapyrrole biosynthesis I (from glutamate)	0.02601	0.2325	0.9109	1
PWY-5415	catechol degradation I (meta-cleavage pathway)	-0.1254	1.128	0.9115	1
ASPASN-PWY	superpathway of L-aspartate and L-asparagine biosynthesis	0.02595	0.2361	0.9125	1
PWY-7242	D-fructuronate degradation	0.03695	0.3384	0.9131	1
PWY-7184	pyrimidine deoxyribonucleotides de novo biosynthesis I	0.0277	0.2559	0.9138	1
PWY-6397	mycolyl-arabinogalactan-peptidoglycan complex biosynthesis	-0.1112	1.035	0.9145	1
PWY-7456	mannan degradation	0.07867	0.7332	0.9146	1
PRPP-PWY	superpathway of histidine, purine, and pyrimidine biosynthesis	0.02357	0.2238	0.9161	1
PWY-7013	L-1,2-propanediol degradation	0.06295	0.5982	0.9162	1
P164-PWY	purine nucleobases degradation I (anaerobic)	0.06259	0.5991	0.9168	1
PWY-5097	L-lysine biosynthesis VI	0.02642	0.254	0.9171	1
PWY-6470	peptidoglycan biosynthesis V (&beta;-lactam resistance)	0.05386	0.5234	0.918	1
PWY-5088	L-glutamate degradation VIII (to propanoate)	-0.07363	0.7234	0.9189	1
PWY-6353	purine nucleotides degradation II (aerobic)	-0.05418	0.5353	0.9194	1
PWY-5659	GDP-mannose biosynthesis	0.02561	0.2543	0.9198	1
HISTSYN-PWY	L-histidine biosynthesis	-0.02879	0.2931	0.9217	1
PWY4FS-7	phosphatidylglycerol biosynthesis I (plastidic)	0.0216	0.222	0.9225	1
PWY4FS-8	phosphatidylglycerol biosynthesis II (non-plastidic)	0.0216	0.222	0.9225	1
PWY-5505	L-glutamate and L-glutamine biosynthesis	0.04806	0.5197	0.9263	1
P125-PWY	superpathway of (R,R)-butanediol biosynthesis	0.04448	0.4822	0.9265	1
PENTOSE-P-PWY	pentose phosphate pathway	0.02216	0.2488	0.929	1
PWY-6608	guanosine nucleotides degradation III	0.05584	0.6353	0.93	1
PWY0-845	superpathway of pyridoxal 5'-phosphate biosynthesis and salvage	0.04223	0.4952	0.932	1
PWY-5384	sucrose degradation IV (sucrose phosphorylase)	0.03388	0.4065	0.9336	1
PWY0-41	allantoin degradation IV (anaerobic)	0.08345	1.009	0.9341	1
P562-PWY	myo-inositol degradation I	-0.06148	0.7454	0.9343	1
CENTFERM-PWY	pyruvate fermentation to butanoate	-0.03798	0.4632	0.9347	1
TRPSYN-PWY	L-tryptophan biosynthesis	0.02254	0.276	0.9349	1
PWY-6590	superpathway of Clostridium acetobutylicum acidogenic fermentation	-0.03618	0.4537	0.9364	1
PWY-3661	glycine betaine degradation I	0.1134	1.426	0.9366	1
THREOCAT-PWY	superpathway of L-threonine metabolism	-0.02939	0.3893	0.9398	1
PWY-6749	CMP-legionaminate biosynthesis I	-0.1045	1.404	0.9407	1
PANTOSYN-PWY	pantothenate and coenzyme A biosynthesis I	0.01634	0.2344	0.9444	1
PYRIDNUCSYN-PWY	NAD biosynthesis I (from aspartate)	0.02	0.2873	0.9445	1
HSERMETANA-PWY	L-methionine biosynthesis III	0.01954	0.2828	0.9449	1
PYRIDNUCSAL-PWY	NAD salvage pathway I	0.02117	0.3084	0.9453	1
P42-PWY	incomplete reductive TCA cycle	0.01811	0.274	0.9473	1
ARGSYN-PWY	L-arginine biosynthesis I (via L-ornithine)	-0.0167	0.2527	0.9473	1
DAPLYSINESYN-PWY	L-lysine biosynthesis I	0.01545	0.2359	0.9478	1
PWY-5304	superpathway of sulfur oxidation (Acidianus ambivalens)	-0.05156	0.8077	0.9491	1
PWY0-1061	superpathway of L-alanine biosynthesis	0.01899	0.3005	0.9496	1
FUCCAT-PWY	fucose degradation	-0.03217	0.5126	0.95	1
PWY-7664	oleate biosynthesis IV (anaerobic)	-0.01643	0.2644	0.9505	1
PWY-6572	chondroitin sulfate degradation I (bacterial)	0.05832	0.9493	0.951	1
PWY0-1241	ADP-L-glycero-&beta;-D-manno-heptose biosynthesis	0.0208	0.3494	0.9525	1
PWY-7400	L-arginine biosynthesis IV (archaebacteria)	-0.01498	0.2549	0.9531	1
PWY-5918	superpathay of heme biosynthesis from glutamate	-0.01596	0.2741	0.9536	1
PWY-6519	8-amino-7-oxononanoate biosynthesis I	-0.02482	0.4324	0.9542	1
PWY-5507	adenosylcobalamin biosynthesis I (early cobalt insertion)	-0.06541	1.178	0.9557	1
FASYN-ELONG-PWY	fatty acid elongation -- saturated	-0.01381	0.2515	0.9562	1
PWY-6383	mono-trans, poly-cis decaprenyl phosphate biosynthesis	-0.028	0.511	0.9563	1
PWY-6901	superpathway of glucose and xylose degradation	-0.02282	0.4282	0.9575	1
PWY-4984	urea cycle	-0.02919	0.5916	0.9606	1
PWY-5838	superpathway of menaquinol-8 biosynthesis I	-0.01423	0.2975	0.9619	1
ARG+POLYAMINE-SYN	superpathway of arginine and polyamine biosynthesis	0.01134	0.2395	0.9622	1
HEMESYN2-PWY	heme biosynthesis II (anaerobic)	0.01225	0.265	0.9631	1
PWY-6182	superpathway of salicylate degradation	0.01834	0.397	0.9632	1
ARGORNPROST-PWY	arginine, ornithine and proline interconversion	0.01725	0.378	0.9636	1
PWY-5971	palmitate biosynthesis II (bacteria and plants)	-0.01128	0.2493	0.9639	1
PWY-5705	allantoin degradation to glyoxylate III	-0.037	0.8667	0.9659	1
PWY-5897	superpathway of menaquinol-11 biosynthesis	-0.01298	0.3064	0.9662	1
PWY-5898	superpathway of menaquinol-12 biosynthesis	-0.01298	0.3064	0.9662	1
PWY-5899	superpathway of menaquinol-13 biosynthesis	-0.01298	0.3064	0.9662	1
TEICHOICACID-PWY	teichoic acid (poly-glycerol) biosynthesis	-0.02463	0.6	0.9673	1
PPGPPMET-PWY	ppGpp biosynthesis	-0.0225	0.5539	0.9676	1
RHAMCAT-PWY	L-rhamnose degradation I	-0.01732	0.4795	0.9712	1
PWY-7234	inosine-5'-phosphate biosynthesis III	0.00807	0.2364	0.9728	1
PWY-5651	L-tryptophan degradation to 2-amino-3-carboxymuconate semialdehyde	-0.01906	0.5698	0.9733	1
PWY-5861	superpathway of demethylmenaquinol-8 biosynthesis	-0.01032	0.323	0.9745	1
BIOTIN-BIOSYNTHESIS-PWY	biotin biosynthesis I	-0.01227	0.3878	0.9748	1
NADSYN-PWY	NAD biosynthesis II (from tryptophan)	-0.01673	0.5679	0.9765	1
PWY-7210	pyrimidine deoxyribonucleotides biosynthesis from CTP	-0.02911	1.018	0.9772	1
PWY-7198	pyrimidine deoxyribonucleotides de novo biosynthesis IV	-0.02888	1.019	0.9774	1
PWY-5840	superpathway of menaquinol-7 biosynthesis	-0.007685	0.3031	0.9798	1
PWY-7431	aromatic biogenic amine degradation (bacteria)	-0.03159	1.263	0.9801	1
PWY-6545	pyrimidine deoxyribonucleotides de novo biosynthesis III	0.01096	0.4687	0.9813	1
PWY-1622	formaldehyde assimilation I (serine pathway)	0.03338	1.433	0.9814	1
PWY-7003	glycerol degradation to butanol	0.01346	0.589	0.9818	1
PWY-5863	superpathway of phylloquinol biosynthesis	0.008454	0.381	0.9823	1
PWY-6897	thiamin salvage II	0.005067	0.2595	0.9844	1
PANTO-PWY	phosphopantothenate biosynthesis I	0.004069	0.241	0.9865	1
PWY-5005	biotin biosynthesis II	0.008686	0.5177	0.9866	1
PWY0-1261	anhydromuropeptides recycling	0.005657	0.3569	0.9874	1
PWY-6906	chitin derivatives degradation	0.0139	1.083	0.9898	1
PWY-6467	Kdo transfer to lipid IVA III (Chlamydia)	0.00182	0.2754	0.9947	1
PWY-5837	1,4-dihydroxy-2-naphthoate biosynthesis I	0.0007316	0.3878	0.9985	1
GLYCOLYSIS-E-D	superpathway of glycolysis and Entner-Doudoroff	-0.000205	0.2303	0.9993	1
